# Supplementary material for: Optimization of De Novo Short Read Assembly of Seabuckthorn (Hippophae rhamnoides L.) Transcriptome
Source: PLoS One. 2013 Aug 21;8(8):e72516. doi: 10.1371/journal.pone.0072516 (PMC3749127; doi:10.1371/journal.pone.0072516)
Supplement: Table S1 — Assembly statistics of various short read assemblers at different k-mers. (XLS) [file pone.0072516.s005.xls]

## Sheet: redundant-kmer
Velvet	K=21	K=25	K=29	K=31	K=35	K=39	K=41	K=45	K=49	K=51	K=55	K=59	K=61	K=65	K=69	K=71	K=75	K=79	K=81
Total reads	295670	315936	327709	332285	326050	287024	265507	214915	176273	212702	177429	148494	134641	110095	87637	77022	57074	36832	25687
Total bases	53234118	59836469	63488180	65102504	66277332	63759659	62021089	57864564	53268355	56183544	51057623	46117308	43501157	38082771	32235894	29106826	22267906	14360989	9887030
Min read length	100	100	100	100	100	100	100	100	100	101	109	117	121	129	137	141	149	157	161
Max read length	2509	3089	3089	3174	3796	3559	3651	4429	4061	4061	4668	3960	3748	3954	3644	3293	3293	2854	3019
Average read length	180.05	189.39	193.73	195.92	203.27	222.14	233.59	269.24	302.19	264.14	287.76	310.57	323.09	345.91	367.83	377.9	390.16	389.91	384.9
N50 read length	187	200	206	209	219	241	256	301	348	329	360	389	405	431	448	454	443	414	394
Oases-NR	K=21	K=25	K=29	K=31	K=35	K=39	K=41	K=45	K=49	K=51	K=55	K=59	K=61	K=65	K=69	K=71	K=75	K=79	K=81
Total reads	66194	63263	62907	62804	62993	62997	63360	64981	65792	65435	62166	60507	59223	56223	52130	49399	42443	30933	22835
Total bases	43219739	44808572	45659845	46013168	46253572	46098090	45895662	45417168	44222146	43201893	40426434	37887924	36358677	32884698	28716812	26327297	20721612	13685306	9537532
Min read length	101	101	101	101	101	101	101	101	101	101	101	101	101	101	101	101	101	101	101
Max read length	10027	10607	9388	8567	10019	8878	8652	7972	8107	6838	8901	8906	8823	7543	8742	8711	5792	4023	4034
Average read length	652.93	708.29	725.83	732.65	734.27	731.75	724.36	698.93	672.15	660.23	650.3	626.17	613.93	584.9	550.87	532.95	488.22	442.42	417.67
N50 read length	1195	1288	1307	1314	1309	1295	1265	1197	1134	1123	1100	1024	980	881	762	702	581	471	424
AbySS	K=21	K=25	K=29	K=31	K=35	K=39	K=41	K=45	K=49	K=51	K=55	K=59	K=61	K=65	K=69	K=71	K=75	K=79	K=81
Total reads	89680	84037	80459	84754	81163	79435	78173	77197	75754	97173	102826	97946	105239	96751	85354	78938	67458	53823	46437
Total bases	45201246	48527508	49133796	51437821	51310401	51322858	51366116	51275585	50729911	65588991	71780191	68519482	70307074	62835068	53278947	48067167	37537827	26411811	20851290
Min read length	100	100	100	100	100	100	100	100	100	100	100	100	100	100	100	100	100	100	100
Max read length	6876	6883	7659	6880	6880	6874	6926	6873	6621	6447	6650	6653	6660	6719	5642	5055	4876	4438	4430
Average read length	504.03	577.45	610.67	606.91	632.19	646.1	657.08	664.22	669.67	674.97	698.07	699.56	668.07	649.45	624.21	608.92	556.46	490.72	449.02
N50 read length	710	854	923	920	978	1011	1040	1069	1094	1110	1144	1145	1102	1076	1034	1006	889	740	641
SOAPdenovo-contig	K=21	K=25	K=29	K=31	K=35	K=39	K=41	K=45	K=49	K=51	K=55	K=59	K=61	K=65	K=69	K=71	K=75	K=79	K=81
Total reads	296857	287369	272113	267447	254646	227334	212470	182742	161554	219639	205760	179048	164491	137235	110610	97306	72513	46915	33320
Total bases	60669196	62235264	61836031	61702351	61646544	59565416	58288614	55432689	52250471	57497032	54755271	50222980	47580023	41970879	35604594	32125409	24603012	15915927	11079197
Min read length	100	100	100	100	100	100	100	100	100	100	100	100	100	100	100	100	100	100	100
Max read length	3896	3803	4097	4342	4595	4583	4583	4583	4583	4287	4654	3989	3955	3595	3491	3548	3330	2710	2554
Average read length	204.37	216.57	227.24	230.71	242.09	262.02	274.34	303.34	323.42	261.78	266.11	280.5	289.26	305.83	321.89	330.15	339.29	339.25	332.51
N50 read length	217	235	251	257	273	299	316	358	392	346	356	377	389	410	424	429	419	394	375
CLC Genomics- workbench
Total reads	279673
Total bases	86619158
Min read length	100
Max read length	7070
Average read length	309.72
N50 read length	486
Trinity
Total reads	240723
Total bases	131848526
Min read length	100
Max read length	14182
Average read length	547.72
N50 read length	1284

## Sheet: NR-kmer
AbySS	K=21	K=25	K=29	K=31	K=35	K=39	K=41	K=45	K=49	K=51	K=55	K=59	K=61	K=65	K=69	K=71	K=75	K=79	K=81
Total reads	158346	154805	151216	147036	153801	147530	143924	139567	139923	165507	170416	165934	158340	141756	182413	166758	137710	105283	87730
Total bases	37610250	41868139	43873439	44381086	47511184	47481336	47380344	46942786	46927102	49160083	49045331	47677043	46208297	42633655	48011637	44588862	37138621	27993014	22662585
Min read length	100	100	100	100	100	100	100	100	100	100	100	100	100	100	100	100	100	100	100
Max read length	4147	5144	5201	6545	6552	5993	5039	5001	5001	5001	5160	4533	4533	4322	4367	3649	3170	3046	2657
Average read length	237.52	270.46	290.14	301.84	308.91	321.84	329.2	336.35	335.38	297.03	287.8	287.33	291.83	300.75	263.2	267.39	269.69	265.88	258.32
N50 read length	266	322	358	381	396	425	445	469	482	448	440	427	428	431	310	310	301	282	265
Velvet	K=21	K=25	K=29	K=31	K=35	K=39	K=41	K=45	K=49	K=51	K=55	K=59	K=61	K=65	K=69	K=71	K=75	K=79	K=81
Total reads	292917	311763	322775	326867	320063	281462	260550	211387	173637	200224	168628	141096	128591	104165	82680	72302	53941	35251	25157
Total bases	53469815	59941982	63631378	65172976	66370346	63989128	62326331	58133336	53730525	55629232	50783752	45987478	43474255	38085322	32269132	29135366	22313577	14447895	10062989
Min read length	100	100	100	100	100	100	100	100	100	101	109	117	121	129	137	141	149	157	161
Max read length	2504	3089	3089	3174	3796	3897	3897	4429	4208	4461	4931	4066	3898	3902	4547	4182	3503	3058	3024
Average read length	182.54	192.27	197.14	199.39	207.37	227.35	239.21	275.01	309.44	277.83	301.16	325.93	338.08	365.62	390.29	402.97	413.67	409.86	400.01
N50 read length	191	205	212	215	225	249	264	311	361	348	380	413	428	462	480	485	469	431	405
Oases	K=21	K=25	K=29	K=31	K=35	K=39	K=41	K=45	K=49	K=51	K=55	K=59	K=61	K=65	K=69	K=71	K=75	K=79	K=81
Total reads	57754	55273	55130	55238	55554	56093	56572	58580	59016	58665	56310	55701	55274	53814	51082	49056	42695	31600	23445
Total bases	40884237	42380254	43385094	43844570	44254501	44420724	44216068	43942132	42755803	41821292	39356991	37067157	35726335	32617679	28761968	26523213	21009745	13996190	9839537
Min read length	101	101	101	101	101	101	101	101	101	101	101	101	101	101	101	101	101	101	101
Max read length	10184	10387	10130	8849	8869	8878	8882	8623	9343	7245	6411	8592	8667	8475	7474	8886	5790	3895	3879
Average read length	707.9	766.74	786.96	793.74	796.6	791.91	781.59	750.12	724.48	712.88	698.93	665.47	646.35	606.12	563.05	540.67	492.09	442.92	419.69
N50 read length	1302	1368	1375	1378	1361	1330	1306	1227	1175	1162	1139	1060	1007	898	770	706	579	467	423
Soapdenovo	K=21	K=25	K=29	K=31	K=35	K=39	K=41	K=45	K=49	K=51	K=55	K=59	K=61	K=65	K=69	K=71	K=75	K=79	K=81
Total reads	297519	282424	260702	253490	238556	212748	199489	174230	156050	190261	178606	155522	143091	118690	95198	83813	61602	39451	27382
Total bases	63310823	64402924	63352201	62858464	62316617	59946725	58566092	55478424	52450045	55226663	52474230	48143810	45657580	40265421	34147940	30855505	23483178	15087278	10409563
Min read length	100	100	100	100	100	100	100	100	100	100	100	100	100	100	100	100	100	100	100
Max read length	4870	4427	4583	4583	4583	5384	4583	4583	4402	4921	4757	4367	4367	3933	4381	3793	3814	2996	2725
Average read length	212.8	228.04	243.01	247.97	261.22	281.77	293.58	318.42	336.11	290.27	293.8	309.56	319.08	339.25	358.7	368.15	381.21	382.43	380.16
N50 read length	229	249	273	283	304	332	350	386	417	390	401	424	436	460	473	474	459	423	402
CLC-Genomics
Total reads	283777
Total bases	85258546
Min read length	100
Max read length	6257
Average read length	300.44
N50 read length	434
Trinity
Total reads	234329
Total bases	107673330
Min read length	100
Max read length	9473
Average read length	459.5
N50 read length	791
