# Supplementary material for: Optimization of De Novo Short Read Assembly of Seabuckthorn (Hippophae rhamnoides L.) Transcriptome
Source: PLoS One. 2013 Aug 21;8(8):e72516. doi: 10.1371/journal.pone.0072516 (PMC3749127; doi:10.1371/journal.pone.0072516)
Supplement: Table S2 — Functionally annotated seabuckthorn Unigenes on the basis of BLASTX results. (XLSX) [file pone.0072516.s006.xlsx]

## Sheet: BlastX similarity
Sequence name	Sequence desc.	Sequence length	Hit desc.	Hit ACC	E-Value	Similarity	Score
Contig3	protein	1147	gi|255585082|ref|XP_002533247.1|ubiquitin-conjugating enzyme E2 C, putative [Ricinus communis] >gi|223526927|gb|EEF29132.1| ubiquitin-conjugating enzyme E2 C, putative [Ricinus communis]	XP_002533247	2.2417e-60	95	237.654
Contig5	ubiquinol-cytochrome c reductase iron-sulfur	995	gi|225425274|ref|XP_002271311.1|PREDICTED: hypothetical protein [Vitis vinifera] >gi|296085532|emb|CBI29264.3| unnamed protein product [Vitis vinifera]	XP_002271311	3.65961e-37	91	160.229
Contig6	ran gtpase binding	619	gi|255570334|ref|XP_002526126.1|Ran GTPase binding protein, putative [Ricinus communis] >gi|223534503|gb|EEF36202.1| Ran GTPase binding protein, putative [Ricinus communis]	XP_002526126	1.03374e-11	69	74.3294
Contig7	hypothetical ctc00065-like protein	637	gi|169338130|ref|ZP_02863229.1|conserved hypothetical protein [Clostridium botulinum C str. Eklund] >gi|169294019|gb|EDS76152.1| conserved hypothetical protein [Clostridium botulinum C str. Eklund]	ZP_02863229	1.70565e-52	70	209.92
Contig8	zinc finger protein	265	gi|225463891|ref|XP_002264093.1|PREDICTED: hypothetical protein [Vitis vinifera]	XP_002264093	7.81539e-13	83	54.299
Contig9	protein	1524	gi|225429906|ref|XP_002283676.1|PREDICTED: hypothetical protein [Vitis vinifera] >gi|147865769|emb|CAN83251.1| hypothetical protein VITISV_034794 [Vitis vinifera]	XP_002283676	6.76229e-154	82	548.895
Contig10	zinc finger protein	411	gi|225463891|ref|XP_002264093.1|PREDICTED: hypothetical protein [Vitis vinifera]	XP_002264093	5.49859e-15	85	84.3445
Contig12	glutaredoxin family protein	1705	gi|307136387|gb|ADN34197.1|glutaredoxin family protein [Cucumis melo subsp. melo]	ADN34197	7.20421e-91	77	339.732
Contig13	low quality protein: protein	388	gi|331000200|ref|ZP_08323886.1|hypothetical protein HMPREF9439_01522 [Parasutterella excrementihominis YIT 11859] >gi|329572548|gb|EGG54195.1| hypothetical protein HMPREF9439_01522 [Parasutterella excrementihominis YIT 11859]	ZP_08323886	4.97187e-16	73	87.8113
Contig18	zinc finger protein	491	gi|222629908|gb|EEE62040.1|hypothetical protein OsJ_16822 [Oryza sativa Japonica Group]	EEE62040	3.2708e-07	74	58.5362
Contig20	ran gtpase binding	364	gi|224085093|ref|XP_002307488.1|predicted protein [Populus trichocarpa] >gi|222856937|gb|EEE94484.1| predicted protein [Populus trichocarpa]	XP_002307488	3.80824e-08	84	61.6178
Contig21	regulator of chromosome condensation family with fyve zinc finger domain	976	gi|225463891|ref|XP_002264093.1|PREDICTED: hypothetical protein [Vitis vinifera]	XP_002264093	6.30164e-10	78	69.707
Contig23	40s ribosomal protein s30	643	gi|297743124|emb|CBI35991.3|unnamed protein product [Vitis vinifera]	CBI35991	4.20129e-22	96	108.997
Contig25	ycf1	5471	gi|149390587|ref|YP_001294231.1|hypothetical chloroplast RF1 [Buxus microphylla] >gi|146762332|gb|ABQ45296.1| hypothetical chloroplast RF1 [Buxus microphylla]	YP_001294231	2.24396e-169	94	602.438
Contig29	23s ribosomal rna	520	gi|145408590|ref|YP_001152214.1|ORF124 [Pinus koraiensis] >gi|145048839|gb|ABP35456.1| ORF124 [Pinus koraiensis]	YP_001152214	4.4929e-32	94	110.538
Contig35	zinc finger protein	282	gi|225463891|ref|XP_002264093.1|PREDICTED: hypothetical protein [Vitis vinifera]	XP_002264093	2.70887e-14	87	82.0333
Contig39	cytochrome p450	1495	gi|225459971|ref|XP_002268401.1|PREDICTED: hypothetical protein [Vitis vinifera]	XP_002268401	0	88	692.575
Contig40	regulator of chromosome condensation family with fyve zinc finger domain	776	gi|225463891|ref|XP_002264093.1|PREDICTED: hypothetical protein [Vitis vinifera]	XP_002264093	5.66878e-07	70	59.3066
Contig42	zinc finger protein	551	gi|255570334|ref|XP_002526126.1|Ran GTPase binding protein, putative [Ricinus communis] >gi|223534503|gb|EEF36202.1| Ran GTPase binding protein, putative [Ricinus communis]	XP_002526126	4.31279e-15	85	85.1149
Contig44	chloroplast-targeted copper	215	gi|255552225|ref|XP_002517157.1|chloroplast-targeted copper chaperone, putative [Ricinus communis] >gi|223543792|gb|EEF45320.1| chloroplast-targeted copper chaperone, putative [Ricinus communis]	XP_002517157	7.17024e-07	69	57.3806
Contig48	mutant gag-pol polyprotein	1623	gi|147842990|emb|CAN82678.1|hypothetical protein VITISV_009305 [Vitis vinifera]	CAN82678	3.34223e-122	69	443.736
Contig54	zinc finger protein	717	gi|297791865|ref|XP_002863817.1|hypothetical protein ARALYDRAFT_917597 [Arabidopsis lyrata subsp. lyrata] >gi|297309652|gb|EFH40076.1| hypothetical protein ARALYDRAFT_917597 [Arabidopsis lyrata subsp. lyrata]	XP_002863817	1.00244e-50	88	145.591
Contig55	zinc finger protein	258	gi|225463891|ref|XP_002264093.1|PREDICTED: hypothetical protein [Vitis vinifera]	XP_002264093	2.13371e-14	85	82.4185
Contig56	hypothetical chloroplast rf68	2888	gi|134286711|dbj|BAF50334.1|hypothetical protein [Crucihimalaya wallichii] >gi|134286725|dbj|BAF50348.1| hypothetical protein [Crucihimalaya wallichii] >gi|134286888|dbj|BAF50509.1| hypothetical protein [Lepidium virginicum] >gi|134286902|dbj|BAF50523.1| hypothetical protein [Lepidium virginicum] >gi|134286977|dbj|BAF50597.1| hypothetical protein [Lobularia maritima] >gi|134286991|dbj|BAF50611.1|…	BAF50334	4.65856e-53	97	155.606
Contig59	pg1 homology to homo sapiens	1278	gi|55168340|gb|AAV44205.1|unknow protein [Oryza sativa Japonica Group]	AAV44205	2.37742e-61	96	241.121
Contig60	ran gtpase binding	405	gi|225463891|ref|XP_002264093.1|PREDICTED: hypothetical protein [Vitis vinifera]	XP_002264093	1.69865e-12	90	63.929
Contig61	PREDICTED: hypothetical protein [Vitis vinifera]	830	gi|225434704|ref|XP_002280988.1|PREDICTED: hypothetical protein [Vitis vinifera] >gi|297745958|emb|CBI16014.3| unnamed protein product [Vitis vinifera]	XP_002280988	1.56124e-53	75	214.157
Contig62	zinc finger protein	610	gi|225463891|ref|XP_002264093.1|PREDICTED: hypothetical protein [Vitis vinifera]	XP_002264093	3.3552e-15	91	85.8853
Contig63	unknown protein [Prunus dulcis]	315	gi|148807173|gb|ABR13296.1|unknown protein [Prunus dulcis]	ABR13296	7.59496e-20	92	100.523
Contig65	gibberellin receptor	1934	gi|225346675|gb|ACN86359.1|GID1-4 [Gossypium hirsutum]	ACN86359	1.01024e-160	91	572.007
Contig66	ran gtpase binding	622	gi|225463891|ref|XP_002264093.1|PREDICTED: hypothetical protein [Vitis vinifera]	XP_002264093	4.87106e-07	73	53.9138
Contig67	hypothetical protein HM1_3149 [Heliobacterium modesticaldum Ice1]	251	gi|167630419|ref|YP_001680918.1|hypothetical protein HM1_3149 [Heliobacterium modesticaldum Ice1] >gi|167593159|gb|ABZ84907.1| conserved hypothetical protein [Heliobacterium modesticaldum Ice1]	YP_001680918	1.17666e-17	67	93.2041
Contig68	regulator of chromosome condensation family with fyve zinc finger domain	375	gi|15238303|ref|NP_199029.1|Regulator of chromosome condensation (RCC1) family with FYVE zinc finger domain [Arabidopsis thaliana] >gi|9757959|dbj|BAB08447.1| TMV resistance protein-like [Arabidopsis thaliana] >gi|332007389|gb|AED94772.1| Regulator of chromosome condensation (RCC1) family with FYVE zinc finger domain [Arabidopsis thaliana]	NP_199029	2.1966e-11	50	72.4034
Contig75	cell wall-associated hydrolase	318	gi|189353841|ref|YP_001949468.1|cell wall-associated hydrolase [Burkholderia multivorans ATCC 17616] >gi|189337863|dbj|BAG46932.1| cell wall-associated hydrolase [Burkholderia multivorans ATCC 17616]	YP_001949468	1.42372e-26	83	122.865
Contig76	hypothetical protein VITISV_022212 [Vitis vinifera]	386	gi|147782914|emb|CAN74490.1|hypothetical protein VITISV_022212 [Vitis vinifera]	CAN74490	7.71764e-09	59	63.929
Contig77	protein	472	gi|224081322|ref|XP_002306370.1|predicted protein [Populus trichocarpa] >gi|222855819|gb|EEE93366.1| predicted protein [Populus trichocarpa]	XP_002306370	2.10812e-14	66	82.4185
Contig78	cell wall-associated hydrolase	296	gi|331000195|ref|ZP_08323883.1|hypothetical protein HMPREF9439_01519 [Parasutterella excrementihominis YIT 11859] >gi|329572579|gb|EGG54221.1| hypothetical protein HMPREF9439_01519 [Parasutterella excrementihominis YIT 11859]	ZP_08323883	2.18335e-27	92	125.561
Contig80	protein	217	gi|224093396|ref|XP_002334836.1|predicted protein [Populus trichocarpa] >gi|222875329|gb|EEF12460.1| predicted protein [Populus trichocarpa]	XP_002334836	8.99824e-18	85	93.5893
Contig82	ribosomal protein s4	3984	gi|224365672|ref|YP_002608399.1|ribosomal protein S4 [Vitis vinifera] >gi|209954196|emb|CAQ77661.1| ribosomal protein S4 [Vitis vinifera] >gi|239764730|gb|ACS15201.1| ribosomal protein S4 [Vitis vinifera]	YP_002608399	1.82863e-165	94	588.956
Contig85	zinc finger protein	743	gi|225463891|ref|XP_002264093.1|PREDICTED: hypothetical protein [Vitis vinifera]	XP_002264093	2.3093e-15	89	87.0409
Contig86	zinc finger protein	188	gi|296088111|emb|CBI35500.3|unnamed protein product [Vitis vinifera]	CBI35500	7.62717e-12	80	73.9442
Contig88	zinc finger protein	667	gi|225463891|ref|XP_002264093.1|PREDICTED: hypothetical protein [Vitis vinifera]	XP_002264093	1.08121e-23	55	114.39
Contig90	nadh dehydrogenase	1632	gi|325071767|gb|ADY75977.1|NADH dehydrogenase subunit F [Diplopanax stachyanthus]	ADY75977	0	91	845.114
Contig91	conserved protein	310	gi|167630418|ref|YP_001680917.1|hypothetical protein HM1_3148 [Heliobacterium modesticaldum Ice1] >gi|167593158|gb|ABZ84906.1| hypothetical protein HM1_3148 [Heliobacterium modesticaldum Ice1]	YP_001680917	1.06415e-26	77	123.25
Contig93	conserved protein	1255	gi|260222400|emb|CBA31926.1|hypothetical protein Csp_D29560 [Curvibacter putative symbiont of Hydra magnipapillata]	CBA31926	2.5545e-60	81	237.654
Contig97	gag-pol identical	300	gi|32396094|gb|AAP43914.1|integrase [Gossypium raimondii]	AAP43914	9.40406e-31	81	136.732
Contig98	40s ribosomal protein s30	564	gi|297743124|emb|CBI35991.3|unnamed protein product [Vitis vinifera]	CBI35991	2.98536e-22	98	108.997
Contig100	importin beta-	853	gi|302143924|emb|CBI23029.3|unnamed protein product [Vitis vinifera]	CBI23029	2.35072e-100	93	369.777
Contig104	protein	1300	gi|302143924|emb|CBI23029.3|unnamed protein product [Vitis vinifera]	CBI23029	1.10343e-29	98	135.961
Contig105	protein	2948	gi|224105277|ref|XP_002333838.1|predicted protein [Populus trichocarpa] >gi|224117836|ref|XP_002317680.1| predicted protein [Populus trichocarpa] >gi|222838706|gb|EEE77071.1| predicted protein [Populus trichocarpa] >gi|222860745|gb|EEE98292.1| predicted protein [Populus trichocarpa]	XP_002333838	0	82	1247.65
Contig110	protein	1151	gi|225463675|ref|XP_002275935.1|PREDICTED: hypothetical protein [Vitis vinifera] >gi|297742758|emb|CBI35392.3| unnamed protein product [Vitis vinifera]	XP_002275935	2.73892e-74	77	283.878
Contig113	zinc finger protein	456	gi|296088111|emb|CBI35500.3|unnamed protein product [Vitis vinifera]	CBI35500	1.49736e-12	81	76.2554
Contig118	regulator of chromosome condensation family with fyve zinc finger domain	400	gi|242089177|ref|XP_002440421.1|hypothetical protein SORBIDRAFT_09g000710 [Sorghum bicolor] >gi|241945706|gb|EES18851.1| hypothetical protein SORBIDRAFT_09g000710 [Sorghum bicolor]	XP_002440421	3.88025e-08	72	61.6178
Contig119	zinc finger protein	622	gi|225463891|ref|XP_002264093.1|PREDICTED: hypothetical protein [Vitis vinifera]	XP_002264093	8.28379e-17	91	91.2781
Contig120	zinc finger protein	237	gi|225463891|ref|XP_002264093.1|PREDICTED: hypothetical protein [Vitis vinifera]	XP_002264093	4.69016e-14	86	81.2629
Contig125	zinc finger protein	391	gi|255570334|ref|XP_002526126.1|Ran GTPase binding protein, putative [Ricinus communis] >gi|223534503|gb|EEF36202.1| Ran GTPase binding protein, putative [Ricinus communis]	XP_002526126	1.7812e-30	90	91.6633
Contig130	protein phosphatase 2c 57	1943	gi|302143922|emb|CBI23027.3|unnamed protein product [Vitis vinifera]	CBI23027	1.42506e-146	83	525.013
Contig131	zinc finger protein	745	gi|22770461|gb|AAN06607.1|chromosome condensation regulator protein [Cicer arietinum]	AAN06607	1.01307e-10	89	71.633
Contig143	ptative chromosome condensation factor	292	gi|296088111|emb|CBI35500.3|unnamed protein product [Vitis vinifera]	CBI35500	1.1309e-07	70	60.077
Contig149	zinc finger protein	425	gi|225463891|ref|XP_002264093.1|PREDICTED: hypothetical protein [Vitis vinifera]	XP_002264093	6.82733e-13	86	77.411
Contig150	protein	1686	gi|297735031|emb|CBI17393.3|unnamed protein product [Vitis vinifera]	CBI17393	1.88241e-67	53	261.922
Contig153	zinc finger protein	464	gi|297791865|ref|XP_002863817.1|hypothetical protein ARALYDRAFT_917597 [Arabidopsis lyrata subsp. lyrata] >gi|297309652|gb|EFH40076.1| hypothetical protein ARALYDRAFT_917597 [Arabidopsis lyrata subsp. lyrata]	XP_002863817	1.31844e-21	81	92.0485
Contig157	hypothetical chloroplast rf1	7721	gi|313183879|ref|YP_004021722.1|hypothetical chloroplast RF1 [Prunus persica] >gi|309321491|gb|ADO65032.1| hypothetical chloroplast RF1 [Prunus persica]	YP_004021722	0	75	1713.35
Contig158	zinc finger protein	1152	gi|225463891|ref|XP_002264093.1|PREDICTED: hypothetical protein [Vitis vinifera]	XP_002264093	1.58724e-13	71	82.0333
Contig159	hypothetical protein Csp_D29560 [Curvibacter putative symbiont of Hydra magnipapillata]	1930	gi|260222400|emb|CBA31926.1|hypothetical protein Csp_D29560 [Curvibacter putative symbiont of Hydra magnipapillata]	CBA31926	1.58944e-34	72	114.39
Contig161	predicted protein [Populus trichocarpa]	442	gi|224085093|ref|XP_002307488.1|predicted protein [Populus trichocarpa] >gi|222856937|gb|EEE94484.1| predicted protein [Populus trichocarpa]	XP_002307488	7.35448e-07	70	57.3806
Contig162	regulator of chromosome condensation-like protein with fyve zinc finger domain	416	gi|297791865|ref|XP_002863817.1|hypothetical protein ARALYDRAFT_917597 [Arabidopsis lyrata subsp. lyrata] >gi|297309652|gb|EFH40076.1| hypothetical protein ARALYDRAFT_917597 [Arabidopsis lyrata subsp. lyrata]	XP_002863817	4.03657e-10	77	44.2838
Contig163	zinc finger protein	659	gi|225463891|ref|XP_002264093.1|PREDICTED: hypothetical protein [Vitis vinifera]	XP_002264093	1.97413e-14	85	83.5741
Contig166	unnamed protein product [Vitis vinifera]	298	gi|296088111|emb|CBI35500.3|unnamed protein product [Vitis vinifera]	CBI35500	1.46631e-07	82	59.6918
Contig167	hypothetical chloroplast rf15	1997	gi|9838365|ref|NP_063977.1|orf146 [Beta vulgaris subsp. vulgaris] >gi|323435088|ref|YP_004222306.1| hypothetical protein BevumaM_p071 [Beta vulgaris subsp. maritima] >gi|9049279|dbj|BAA99289.1| orf146 [Beta vulgaris subsp. vulgaris] >gi|317905641|emb|CBJ14042.1| hypothetical protein [Beta vulgaris subsp. maritima] >gi|319439821|emb|CBJ17533.1| hypothetical protein [Beta vulgaris subsp. maritima]	NP_063977	1.46146e-36	94	115.161
Contig170	zinc finger protein	787	gi|225463891|ref|XP_002264093.1|PREDICTED: hypothetical protein [Vitis vinifera]	XP_002264093	1.13468e-26	90	124.79
Contig171	zinc finger protein	565	gi|225463891|ref|XP_002264093.1|PREDICTED: hypothetical protein [Vitis vinifera]	XP_002264093	1.09879e-16	76	90.5077
Contig174	ran gtpase binding	765	gi|225463891|ref|XP_002264093.1|PREDICTED: hypothetical protein [Vitis vinifera]	XP_002264093	3.08205e-66	90	256.144
Contig176	regulator of chromosome condensation family with fyve zinc finger domain	322	gi|225463891|ref|XP_002264093.1|PREDICTED: hypothetical protein [Vitis vinifera]	XP_002264093	2.05819e-09	80	65.855
Contig177	protein	994	gi|255546055|ref|XP_002514087.1|myosin XI, putative [Ricinus communis] >gi|223546543|gb|EEF48041.1| myosin XI, putative [Ricinus communis]	XP_002514087	4.48152e-144	98	515.383
Contig179	proteasome subunit alpha	585	gi|255637334|gb|ACU18997.1|unknown [Glycine max]	ACU18997	3.03829e-60	100	235.343
Contig181	zinc finger protein	427	gi|225463891|ref|XP_002264093.1|PREDICTED: hypothetical protein [Vitis vinifera]	XP_002264093	8.0309e-14	87	80.4925
Contig187	nudix family protein	2601	gi|225443237|ref|XP_002271902.1|PREDICTED: hypothetical protein [Vitis vinifera]	XP_002271902	0	89	1251.88
Contig188	ribosomal protein s12	575	gi|124302930|ref|YP_001023675.1|ribosomal protein S12 [Angiopteris evecta] >gi|110628328|gb|ABG79624.1| ribosomal protein S12 [Angiopteris evecta]	YP_001023675	2.02747e-37	95	159.458
Contig190	zinc finger protein	504	gi|225463891|ref|XP_002264093.1|PREDICTED: hypothetical protein [Vitis vinifera]	XP_002264093	2.35461e-13	82	78.9518
Contig194	ran gtpase binding	471	gi|255570334|ref|XP_002526126.1|Ran GTPase binding protein, putative [Ricinus communis] >gi|223534503|gb|EEF36202.1| Ran GTPase binding protein, putative [Ricinus communis]	XP_002526126	1.61862e-07	82	56.225
Contig195	ran gtpase binding	550	gi|225463891|ref|XP_002264093.1|PREDICTED: hypothetical protein [Vitis vinifera]	XP_002264093	4.46206e-12	80	75.0998
Contig205	zinc finger protein	1297	gi|225463891|ref|XP_002264093.1|PREDICTED: hypothetical protein [Vitis vinifera]	XP_002264093	1.54189e-15	89	88.9669
Contig209	regulator of chromosome condensation family with fyve zinc finger domain	361	gi|225463891|ref|XP_002264093.1|PREDICTED: hypothetical protein [Vitis vinifera]	XP_002264093	4.99327e-08	90	61.2326
Contig212	ran gtpase binding	408	gi|224085093|ref|XP_002307488.1|predicted protein [Populus trichocarpa] >gi|222856937|gb|EEE94484.1| predicted protein [Populus trichocarpa]	XP_002307488	2.65417e-09	77	65.4698
Contig215	conserved hypothetical protein [Ricinus communis]	592	gi|255545924|ref|XP_002514022.1|conserved hypothetical protein [Ricinus communis] >gi|223547108|gb|EEF48605.1| conserved hypothetical protein [Ricinus communis]	XP_002514022	1.1843e-07	80	47.3654
Contig216	zinc finger protein	460	gi|225463891|ref|XP_002264093.1|PREDICTED: hypothetical protein [Vitis vinifera]	XP_002264093	1.21953e-14	72	83.1889
Contig219	orf174 [Beta vulgaris subsp. vulgaris]	553	gi|54606792|dbj|BAD66815.1|orf174 [Beta vulgaris subsp. vulgaris]	BAD66815	1.14834e-39	91	166.777
Contig221	zinc finger protein	871	gi|225463891|ref|XP_002264093.1|PREDICTED: hypothetical protein [Vitis vinifera]	XP_002264093	1.32068e-11	86	58.5362
Contig222	octicosapeptide phox bem1p domain-containing protein	1541	gi|224108403|ref|XP_002314835.1|predicted protein [Populus trichocarpa] >gi|222863875|gb|EEF01006.1| predicted protein [Populus trichocarpa]	XP_002314835	7.65158e-121	76	439.113
Contig224	chloroplast-targeted copper	933	gi|297737721|emb|CBI26922.3|unnamed protein product [Vitis vinifera]	CBI26922	7.61072e-10	94	69.3218
Contig227	protein	936	gi|224142947|ref|XP_002324791.1|predicted protein [Populus trichocarpa] >gi|222866225|gb|EEF03356.1| predicted protein [Populus trichocarpa]	XP_002324791	5.32299e-112	95	408.683
Contig230	zinc finger protein	388	gi|225463891|ref|XP_002264093.1|PREDICTED: hypothetical protein [Vitis vinifera]	XP_002264093	2.18838e-12	89	68.9366
Contig231	zinc finger protein	761	gi|296088111|emb|CBI35500.3|unnamed protein product [Vitis vinifera]	CBI35500	6.20569e-11	80	72.4034
Contig236	regulator of chromosome condensation family with fyve zinc finger domain	332	gi|225463891|ref|XP_002264093.1|PREDICTED: hypothetical protein [Vitis vinifera]	XP_002264093	5.5158e-09	80	53.9138
Contig237	conserved protein	286	gi|160932602|ref|ZP_02079992.1|hypothetical protein CLOLEP_01442 [Clostridium leptum DSM 753] >gi|156868561|gb|EDO61933.1| hypothetical protein CLOLEP_01442 [Clostridium leptum DSM 753]	ZP_02079992	8.6793e-24	69	113.62
Contig238	regulator of chromosome condensation family with fyve zinc finger domain	1156	gi|15238303|ref|NP_199029.1|Regulator of chromosome condensation (RCC1) family with FYVE zinc finger domain [Arabidopsis thaliana] >gi|9757959|dbj|BAB08447.1| TMV resistance protein-like [Arabidopsis thaliana] >gi|332007389|gb|AED94772.1| Regulator of chromosome condensation (RCC1) family with FYVE zinc finger domain [Arabidopsis thaliana]	NP_199029	3.67795e-14	83	67.0106
Contig243	uncharacterized protein	997	gi|225444877|ref|XP_002281464.1|PREDICTED: hypothetical protein [Vitis vinifera]	XP_002281464	1.76424e-39	71	167.933
Contig247	protein	870	gi|255537801|ref|XP_002509967.1|conserved hypothetical protein [Ricinus communis] >gi|223549866|gb|EEF51354.1| conserved hypothetical protein [Ricinus communis]	XP_002509967	1.60127e-27	66	127.872
Contig248	zinc finger protein	454	gi|15238303|ref|NP_199029.1|Regulator of chromosome condensation (RCC1) family with FYVE zinc finger domain [Arabidopsis thaliana] >gi|9757959|dbj|BAB08447.1| TMV resistance protein-like [Arabidopsis thaliana] >gi|332007389|gb|AED94772.1| Regulator of chromosome condensation (RCC1) family with FYVE zinc finger domain [Arabidopsis thaliana]	NP_199029	3.82452e-16	55	88.1965
Contig250	zinc finger protein	1033	gi|224085093|ref|XP_002307488.1|predicted protein [Populus trichocarpa] >gi|222856937|gb|EEE94484.1| predicted protein [Populus trichocarpa]	XP_002307488	9.55027e-28	58	129.028
Contig251	zinc finger protein	546	gi|15238303|ref|NP_199029.1|Regulator of chromosome condensation (RCC1) family with FYVE zinc finger domain [Arabidopsis thaliana] >gi|9757959|dbj|BAB08447.1| TMV resistance protein-like [Arabidopsis thaliana] >gi|332007389|gb|AED94772.1| Regulator of chromosome condensation (RCC1) family with FYVE zinc finger domain [Arabidopsis thaliana]	NP_199029	6.11015e-14	84	81.2629
Contig259	ran gtpase binding	611	gi|225463891|ref|XP_002264093.1|PREDICTED: hypothetical protein [Vitis vinifera]	XP_002264093	1.72318e-11	77	73.559
Contig260	zinc finger protein	548	gi|296088111|emb|CBI35500.3|unnamed protein product [Vitis vinifera]	CBI35500	4.23142e-15	81	85.1149
Contig261	zinc finger protein	283	gi|255570334|ref|XP_002526126.1|Ran GTPase binding protein, putative [Ricinus communis] >gi|223534503|gb|EEF36202.1| Ran GTPase binding protein, putative [Ricinus communis]	XP_002526126	9.31024e-15	88	83.5741
Contig263	unnamed protein product [Vitis vinifera]	184	gi|296088111|emb|CBI35500.3|unnamed protein product [Vitis vinifera]	CBI35500	3.32608e-07	73	58.5362
Contig270	chloroplast-targeted copper	469	gi|255580481|ref|XP_002531066.1|chloroplast-targeted copper chaperone, putative [Ricinus communis] >gi|223529361|gb|EEF31327.1| chloroplast-targeted copper chaperone, putative [Ricinus communis]	XP_002531066	2.19084e-11	58	72.4034
Contig273	regulator of chromosome condensation family with fyve zinc finger domain	385	gi|297791865|ref|XP_002863817.1|hypothetical protein ARALYDRAFT_917597 [Arabidopsis lyrata subsp. lyrata] >gi|297309652|gb|EFH40076.1| hypothetical protein ARALYDRAFT_917597 [Arabidopsis lyrata subsp. lyrata]	XP_002863817	1.94344e-09	76	51.2174
Contig275	PREDICTED: hypothetical protein [Vitis vinifera]	200	gi|225463891|ref|XP_002264093.1|PREDICTED: hypothetical protein [Vitis vinifera]	XP_002264093	7.28999e-07	78	57.3806
Contig280	zinc finger protein	477	gi|296088111|emb|CBI35500.3|unnamed protein product [Vitis vinifera]	CBI35500	8.4822e-16	80	87.0409
Contig281	nadh-plastoquinone oxidoreductase subunit 2	3663	gi|116617169|ref|YP_817542.1|NADH-plastoquinone oxidoreductase subunit 2 [Coffea arabica] >gi|288562000|sp|P0CC49.1|NU2C2_COFAR RecName: Full=NAD(P)H-quinone oxidoreductase subunit 2 B, chloroplastic; AltName: Full=NAD(P)H dehydrogenase, subunit 2 B; AltName: Full=NADH-plastoquinone oxidoreductase subunit 2 B >gi|116242225|gb|ABJ89740.1| NADH-plastoquinone oxidoreductase subunit 2 [Coffea arabica]	YP_817542	1.99413e-134	95	485.723
Contig284	zinc finger protein	408	gi|225463891|ref|XP_002264093.1|PREDICTED: hypothetical protein [Vitis vinifera]	XP_002264093	3.95695e-13	82	78.1814
Contig285	protein	706	gi|255545924|ref|XP_002514022.1|conserved hypothetical protein [Ricinus communis] >gi|223547108|gb|EEF48605.1| conserved hypothetical protein [Ricinus communis]	XP_002514022	3.12457e-11	76	73.1738
Contig286	regulator of chromosome condensation family with fyve zinc finger domain	393	gi|225463891|ref|XP_002264093.1|PREDICTED: hypothetical protein [Vitis vinifera]	XP_002264093	6.67288e-08	91	60.8474
Contig290	zinc finger protein	639	gi|296088111|emb|CBI35500.3|unnamed protein product [Vitis vinifera]	CBI35500	8.09987e-18	87	94.7449
Contig292	zinc finger protein	351	gi|225463891|ref|XP_002264093.1|PREDICTED: hypothetical protein [Vitis vinifera]	XP_002264093	3.99361e-13	84	78.1814
Contig293	ribosomal protein l20	1330	gi|317046196|ref|YP_004072485.1|ribosomal protein L20 [Corynocarpus laevigata] >gi|309252913|gb|ADO60333.1| ribosomal protein L20 [Corynocarpus laevigata]	YP_004072485	1.39228e-35	96	155.606
Contig298	retrotransposon protein	1520	gi|217071218|gb|ACJ83969.1|unknown [Medicago truncatula]	ACJ83969	2.45125e-45	96	106.686
Contig300	regulator of chromosome condensation family with fyve zinc finger domain	313	gi|296088111|emb|CBI35500.3|unnamed protein product [Vitis vinifera]	CBI35500	2.71824e-09	76	65.4698
Contig302	zinc finger protein	709	gi|296088111|emb|CBI35500.3|unnamed protein product [Vitis vinifera]	CBI35500	2.49471e-16	85	90.1225
Contig305	PREDICTED: hypothetical protein [Vitis vinifera]	481	gi|225451477|ref|XP_002274229.1|PREDICTED: hypothetical protein [Vitis vinifera]	XP_002274229	9.99762e-09	52	63.5438
Contig306	ran gtpase binding	585	gi|224062918|ref|XP_002300931.1|predicted protein [Populus trichocarpa] >gi|222842657|gb|EEE80204.1| predicted protein [Populus trichocarpa]	XP_002300931	2.13357e-13	81	79.7221
Contig307	zinc finger protein	628	gi|225463891|ref|XP_002264093.1|PREDICTED: hypothetical protein [Vitis vinifera]	XP_002264093	8.80407e-14	87	81.2629
Contig309	ran gtpase binding	362	gi|224085093|ref|XP_002307488.1|predicted protein [Populus trichocarpa] >gi|222856937|gb|EEE94484.1| predicted protein [Populus trichocarpa]	XP_002307488	2.24138e-08	76	62.3882
Contig312	ribosomal protein s12	220	gi|149390502|ref|YP_001294294.1|ribosomal protein S12 [Illicium oligandrum] >gi|229577733|ref|YP_002836069.1| ribosomal protein S12 [Megaleranthis saniculifolia] >gi|229577778|ref|YP_002836114.1| ribosomal protein S12 [Megaleranthis saniculifolia] >gi|147917455|gb|ABQ52579.1| ribosomal protein S12 [Illicium oligandrum] >gi|226933861|gb|ACO91994.1| ribosomal protein S12 [Megaleranthis saniculifoli…	YP_001294294	4.77643e-22	98	107.842
Contig313	ran gtpase binding	317	gi|296088111|emb|CBI35500.3|unnamed protein product [Vitis vinifera]	CBI35500	4.61946e-09	80	64.6994
Contig317	chromosome condensation regulator protein	356	gi|224085093|ref|XP_002307488.1|predicted protein [Populus trichocarpa] >gi|222856937|gb|EEE94484.1| predicted protein [Populus trichocarpa]	XP_002307488	4.26016e-07	87	58.151
Contig318	zinc finger protein	578	gi|225463891|ref|XP_002264093.1|PREDICTED: hypothetical protein [Vitis vinifera]	XP_002264093	2.45136e-14	80	82.8037
Contig322	ran gtpase binding	735	gi|296088111|emb|CBI35500.3|unnamed protein product [Vitis vinifera]	CBI35500	1.76521e-07	81	60.8474
Contig329	zinc finger protein	488	gi|225463891|ref|XP_002264093.1|PREDICTED: hypothetical protein [Vitis vinifera]	XP_002264093	4.00729e-13	71	78.1814
Contig335	zinc finger protein	636	gi|224085093|ref|XP_002307488.1|predicted protein [Populus trichocarpa] >gi|222856937|gb|EEE94484.1| predicted protein [Populus trichocarpa]	XP_002307488	5.03131e-08	88	52.373
Contig342	zinc finger protein	631	gi|225463891|ref|XP_002264093.1|PREDICTED: hypothetical protein [Vitis vinifera]	XP_002264093	6.59837e-17	96	91.6633
Contig343	zinc finger protein	563	gi|225463891|ref|XP_002264093.1|PREDICTED: hypothetical protein [Vitis vinifera]	XP_002264093	2.39881e-24	81	115.931
Contig345	ran gtpase binding	845	gi|225463891|ref|XP_002264093.1|PREDICTED: hypothetical protein [Vitis vinifera]	XP_002264093	1.71146e-10	88	68.1662
Contig346	zinc finger protein	529	gi|224062918|ref|XP_002300931.1|predicted protein [Populus trichocarpa] >gi|222842657|gb|EEE80204.1| predicted protein [Populus trichocarpa]	XP_002300931	5.54864e-14	61	81.2629
Contig347	lysophospholipase-like protein	671	gi|225429906|ref|XP_002283676.1|PREDICTED: hypothetical protein [Vitis vinifera] >gi|147865769|emb|CAN83251.1| hypothetical protein VITISV_034794 [Vitis vinifera]	XP_002283676	2.76848e-43	72	179.489
Contig348	regulator of chromosome condensation family with fyve zinc finger domain	385	gi|225463891|ref|XP_002264093.1|PREDICTED: hypothetical protein [Vitis vinifera]	XP_002264093	1.00818e-08	84	63.5438
Contig349	zinc finger protein	509	gi|296088111|emb|CBI35500.3|unnamed protein product [Vitis vinifera]	CBI35500	5.57822e-15	83	84.3445
Contig350	regulator of chromosome condensation family with fyve zinc finger domain	309	gi|225463891|ref|XP_002264093.1|PREDICTED: hypothetical protein [Vitis vinifera]	XP_002264093	3.67361e-11	79	71.633
Contig353	zinc finger protein	716	gi|225463891|ref|XP_002264093.1|PREDICTED: hypothetical protein [Vitis vinifera]	XP_002264093	1.82323e-14	86	83.9593
Contig354	regulator of chromosome condensation family with fyve zinc finger domain	485	gi|22770461|gb|AAN06607.1|chromosome condensation regulator protein [Cicer arietinum]	AAN06607	4.60583e-09	87	64.6994
Contig355	zinc finger protein	1077	gi|255570334|ref|XP_002526126.1|Ran GTPase binding protein, putative [Ricinus communis] >gi|223534503|gb|EEF36202.1| Ran GTPase binding protein, putative [Ricinus communis]	XP_002526126	2.07541e-12	83	78.1814
Contig358	PREDICTED: hypothetical protein [Vitis vinifera]	223	gi|225463891|ref|XP_002264093.1|PREDICTED: hypothetical protein [Vitis vinifera]	XP_002264093	7.83753e-07	83	51.2174
Contig361	cytochrome p450	880	gi|224124864|ref|XP_002319441.1|cytochrome P450 [Populus trichocarpa] >gi|222857817|gb|EEE95364.1| cytochrome P450 [Populus trichocarpa]	XP_002319441	1.88027e-116	84	423.32
Contig362	protein	1401	gi|255627175|gb|ACU13932.1|unknown [Glycine max]	ACU13932	4.01406e-73	86	280.411
Contig365	gag-pol polyprotein	735	gi|8778340|gb|AAF79348.1|AC007887_7F15O4.13 [Arabidopsis thaliana]	AAF79348	5.52261e-102	88	374.785
Contig366	leucine rich protein	656	gi|121281920|gb|ABM53544.1|conserved hypothetical protein [uncultured beta proteobacterium CBNPD1 BAC clone 578]	ABM53544	3.30538e-38	82	162.54
Contig368	hypothetical protein [uncultured Rhizobiales bacterium HF4000_32B18]	164	gi|297182572|gb|ADI18732.1|hypothetical protein [uncultured Rhizobiales bacterium HF4000_32B18]	ADI18732	1.01635e-08	81	63.5438
Contig369	protein	2756	gi|255570599|ref|XP_002526256.1|importin beta-1, putative [Ricinus communis] >gi|223534421|gb|EEF36125.1| importin beta-1, putative [Ricinus communis]	XP_002526256	0	94	1021.54
Contig370	proteasome subunit alpha	1156	gi|255540109|ref|XP_002511119.1|proteasome subunit alpha type, putative [Ricinus communis] >gi|223550234|gb|EEF51721.1| proteasome subunit alpha type, putative [Ricinus communis]	XP_002511119	2.30015e-129	96	466.848
Contig372	ran gtpase binding	4874	gi|225463891|ref|XP_002264093.1|PREDICTED: hypothetical protein [Vitis vinifera]	XP_002264093	0	92	1439.48
Contig377	osmotin-like protein osm34	1169	gi|270271313|gb|ACZ67185.1|pathogenesis-related thaumatin [Populus deltoides]	ACZ67185	8.07072e-114	91	415.231
Contig378	pg1 homology to homo sapiens	718	gi|295691923|ref|YP_003600533.1|pg1 protein, homology to Homo sapiens [Lactobacillus crispatus ST1] >gi|295692302|ref|YP_003600912.1| pg1 protein, homology to Homo sapiens [Lactobacillus crispatus ST1] >gi|295692314|ref|YP_003600924.1| pg1 protein, homology to Homo sapiens [Lactobacillus crispatus ST1] >gi|295030029|emb|CBL49508.1| PG1 protein, homology to Homo sapiens [Lactobacillus crispatus ST…	YP_003600533	1.26605e-39	71	167.548
Contig379	orf16-lacz fusion protein	283	gi|300973359|ref|ZP_07172160.1|hypothetical protein HMPREF9553_00243 [Escherichia coli MS 200-1] >gi|300309108|gb|EFJ63628.1| hypothetical protein HMPREF9553_00243 [Escherichia coli MS 200-1]	ZP_07172160	1.33787e-29	77	132.88
Contig380	gag-pol polyprotein	925	gi|147802190|emb|CAN77247.1|hypothetical protein VITISV_021658 [Vitis vinifera]	CAN77247	1.00637e-33	69	89.7373
Contig381	protein	440	gi|224093396|ref|XP_002334836.1|predicted protein [Populus trichocarpa] >gi|222875329|gb|EEF12460.1| predicted protein [Populus trichocarpa]	XP_002334836	2.21926e-16	87	88.9669
Contig382	ultraviolet-b-repressible protein	864	gi|224068412|ref|XP_002326114.1|predicted protein [Populus trichocarpa] >gi|222833307|gb|EEE71784.1| predicted protein [Populus trichocarpa]	XP_002326114	6.60831e-42	88	175.637
Contig383	uncharacterized protein	318	gi|255573973|ref|XP_002527904.1|conserved hypothetical protein [Ricinus communis] >gi|223532679|gb|EEF34461.1| conserved hypothetical protein [Ricinus communis]	XP_002527904	4.11462e-50	94	201.06
Contig384	hypothetical protein VITISV_009554 [Vitis vinifera]	714	gi|147838575|emb|CAN69851.1|hypothetical protein VITISV_009554 [Vitis vinifera]	CAN69851	8.70352e-33	92	144.821
Contig385	dehydration responsive protein	192	gi|297181029|gb|ADI17229.1|hypothetical protein [uncultured alpha proteobacterium HF0070_14E07]	ADI17229	1.28957e-19	76	99.7525
Contig386	heavy-metal-associated domain-containing protein	1269	gi|225424186|ref|XP_002284132.1|PREDICTED: hypothetical protein [Vitis vinifera]	XP_002284132	1.01563e-80	64	305.449
Contig387	lysophosphatidic acid	399	gi|255544852|ref|XP_002513487.1|lysophosphatidic acid acyltransferase, putative [Ricinus communis] >gi|223547395|gb|EEF48890.1| lysophosphatidic acid acyltransferase, putative [Ricinus communis]	XP_002513487	1.01381e-32	74	143.28
Contig389	ran gtpase binding	470	gi|225463891|ref|XP_002264093.1|PREDICTED: hypothetical protein [Vitis vinifera]	XP_002264093	3.86805e-08	88	61.6178
Contig391	hypothetical protein VITISV_016008 [Vitis vinifera]	417	gi|147776307|emb|CAN76474.1|hypothetical protein VITISV_016008 [Vitis vinifera]	CAN76474	1.93981e-07	74	59.3066
Contig392	protein twin lov 1	1055	gi|296086433|emb|CBI32022.3|unnamed protein product [Vitis vinifera]	CBI32022	1.95872e-84	77	317.39
Contig393	hypothetical ctc00065-like protein	278	gi|163737077|ref|ZP_02144495.1|hypothetical protein RGBS107_03003 [Phaeobacter gallaeciensis BS107] >gi|163738145|ref|ZP_02145561.1| hypothetical protein RGBS107_07024 [Phaeobacter gallaeciensis BS107] >gi|163739358|ref|ZP_02146769.1| hypothetical protein RGBS107_04881 [Phaeobacter gallaeciensis BS107] >gi|163740143|ref|ZP_02147543.1| hypothetical protein RGBS107_01477 [Phaeobacter gallaeciensis …	ZP_02144495	7.14659e-31	85	137.117
Contig394	histone ubiquitination proteins group	3065	gi|297734578|emb|CBI16629.3|unnamed protein product [Vitis vinifera]	CBI16629	0	80	1000.73
Contig396	ubiquinol-cytochrome c reductase iron-sulfur subunit	1405	gi|224053573|ref|XP_002297879.1|predicted protein [Populus trichocarpa] >gi|222845137|gb|EEE82684.1| predicted protein [Populus trichocarpa]	XP_002297879	4.86525e-111	94	406.371
Contig397	leucine rich protein	550	gi|301016726|dbj|BAJ11784.1|dehydration responsive protein [Corchorus olitorius]	BAJ11784	1.55271e-23	54	98.9821
Contig398	uncharacterized protein	315	gi|224102449|ref|XP_002312681.1|predicted protein [Populus trichocarpa] >gi|222852501|gb|EEE90048.1| predicted protein [Populus trichocarpa]	XP_002312681	2.98039e-24	100	115.161
Contig399	hypothetical protein VITISV_034487 [Vitis vinifera]	427	gi|147826646|emb|CAN66112.1|hypothetical protein VITISV_034487 [Vitis vinifera]	CAN66112	7.74256e-25	86	117.087
Contig400	protein	233	gi|168035652|ref|XP_001770323.1|predicted protein [Physcomitrella patens subsp. patens] >gi|162678354|gb|EDQ64813.1| predicted protein [Physcomitrella patens subsp. patens]	XP_001770323	2.95851e-16	88	88.5817
Contig401	protein	1633	gi|297742756|emb|CBI35390.3|unnamed protein product [Vitis vinifera]	CBI35390	3.64826e-76	66	290.812
Contig402	gag-pol polyprotein	763	gi|56744299|gb|AAW28578.1|Putative gag-pol polyprotein, identical [Solanum demissum]	AAW28578	3.03496e-90	82	335.88
Contig403	cytochrome p450	639	gi|255570861|ref|XP_002526382.1|cytochrome P450, putative [Ricinus communis] >gi|223534244|gb|EEF35958.1| cytochrome P450, putative [Ricinus communis]	XP_002526382	1.40348e-78	82	296.59
Contig404	uncharacterized protein	1041	gi|225424758|ref|XP_002268027.1|PREDICTED: hypothetical protein [Vitis vinifera] >gi|296086507|emb|CBI32096.3| unnamed protein product [Vitis vinifera]	XP_002268027	1.25687e-51	71	208.379
Contig405	gag-pol polyprotein	589	gi|147802190|emb|CAN77247.1|hypothetical protein VITISV_021658 [Vitis vinifera]	CAN77247	9.70663e-22	82	107.457
Contig407	conserved protein	449	gi|282931691|ref|ZP_06337182.1|conserved hypothetical protein [Lactobacillus jensenii 208-1] >gi|281304183|gb|EFA96294.1| conserved hypothetical protein [Lactobacillus jensenii 208-1]	ZP_06337182	1.19652e-25	72	119.783
Contig408	hypothetical protein [Arachis diogoi]	180	gi|301087183|gb|ADK60808.1|hypothetical protein [Arachis diogoi]	ADK60808	2.70948e-14	72	82.0333
Contig409	conserved hypothetical protein [Vibrio cholerae 2740-80]	174	gi|121592110|ref|ZP_01679079.1|conserved hypothetical protein [Vibrio cholerae 2740-80] >gi|121546188|gb|EAX56522.1| conserved hypothetical protein [Vibrio cholerae 2740-80]	ZP_01679079	1.26674e-11	76	73.1738
Contig410	global transcription factor group	731	gi|224123800|ref|XP_002319167.1|global transcription factor group [Populus trichocarpa] >gi|222857543|gb|EEE95090.1| global transcription factor group [Populus trichocarpa]	XP_002319167	2.31536e-44	97	183.341
Contig411	transparent testa 12	1618	gi|147782271|emb|CAN69572.1|hypothetical protein VITISV_044050 [Vitis vinifera]	CAN69572	2.61053e-151	79	540.421
Contig412	gag-pol polyprotein	2160	gi|56744299|gb|AAW28578.1|Putative gag-pol polyprotein, identical [Solanum demissum]	AAW28578	1.81243e-59	61	186.037
Contig413	retrotransposon ty3-gypsy subclass	2489	gi|8778340|gb|AAF79348.1|AC007887_7F15O4.13 [Arabidopsis thaliana]	AAF79348	1.89749e-100	80	318.931
Contig414	conserved protein	973	gi|282931691|ref|ZP_06337182.1|conserved hypothetical protein [Lactobacillus jensenii 208-1] >gi|281304183|gb|EFA96294.1| conserved hypothetical protein [Lactobacillus jensenii 208-1]	ZP_06337182	4.29955e-43	64	179.874
Contig415	protein twin lov 1	984	gi|156069000|gb|ABU44493.1|PAS/LOV protein 1 [Glycine max]	ABU44493	2.08759e-77	79	293.893
Contig416	atp-dependent clp protease proteolytic subunit	2492	gi|148807233|gb|ABR13326.1|putative ATP-dependent protease proteolytic subunit [Prunus dulcis]	ABR13326	1.32124e-54	98	219.935
Contig417	gag-pol polyprotein	452	gi|147777577|emb|CAN73690.1|hypothetical protein VITISV_034834 [Vitis vinifera]	CAN73690	2.09316e-38	86	162.155
Contig419	beta- cell wall isozyme	460	gi|4205115|gb|AAD10960.1|cell wall invertase precursor [Fragaria x ananassa]	AAD10960	1.82235e-10	85	69.3218
Contig420	unnamed protein product [Neisseria lactamica Y92-1009]	292	gi|309378569|emb|CBX22841.1|unnamed protein product [Neisseria lactamica Y92-1009]	CBX22841	9.24922e-10	78	67.0106
Contig422	myosin family protein with dil domain	3087	gi|255546055|ref|XP_002514087.1|myosin XI, putative [Ricinus communis] >gi|223546543|gb|EEF48041.1| myosin XI, putative [Ricinus communis]	XP_002514087	0	91	1369.37
Contig423	cell wall-associated hydrolase	648	gi|189353841|ref|YP_001949468.1|cell wall-associated hydrolase [Burkholderia multivorans ATCC 17616] >gi|189337863|dbj|BAG46932.1| cell wall-associated hydrolase [Burkholderia multivorans ATCC 17616]	YP_001949468	2.1658e-90	90	335.88
Contig424	multiple stress-responsive zinc-finger protein	938	gi|225441718|ref|XP_002283057.1|PREDICTED: hypothetical protein isoform 3 [Vitis vinifera] >gi|225441720|ref|XP_002283046.1| PREDICTED: hypothetical protein isoform 1 [Vitis vinifera] >gi|225441722|ref|XP_002283050.1| PREDICTED: hypothetical protein isoform 2 [Vitis vinifera] >gi|147783026|emb|CAN65596.1| hypothetical protein VITISV_027161 [Vitis vinifera]	XP_002283057	9.8367e-66	83	254.988
Contig425	protein	1094	gi|225441718|ref|XP_002283057.1|PREDICTED: hypothetical protein isoform 3 [Vitis vinifera] >gi|225441720|ref|XP_002283046.1| PREDICTED: hypothetical protein isoform 1 [Vitis vinifera] >gi|225441722|ref|XP_002283050.1| PREDICTED: hypothetical protein isoform 2 [Vitis vinifera] >gi|147783026|emb|CAN65596.1| hypothetical protein VITISV_027161 [Vitis vinifera]	XP_002283057	1.49366e-74	86	284.648
Contig426	gibberellin receptor	1882	gi|255542494|ref|XP_002512310.1|Gibberellin receptor GID1, putative [Ricinus communis] >gi|223548271|gb|EEF49762.1| Gibberellin receptor GID1, putative [Ricinus communis]	XP_002512310	2.32295e-162	92	577.4
Contig427	histone ubiquitination proteins group	3392	gi|297734578|emb|CBI16629.3|unnamed protein product [Vitis vinifera]	CBI16629	0	79	942.569
Contig429	protein	875	gi|224105853|ref|XP_002313954.1|predicted protein [Populus trichocarpa] >gi|118485106|gb|ABK94416.1| unknown [Populus trichocarpa] >gi|222850362|gb|EEE87909.1| predicted protein [Populus trichocarpa]	XP_002313954	1.23385e-27	83	128.257
Contig432	pathogenesis-related protein 1	762	gi|163914225|dbj|BAF95881.1|putative pathogenesis-related protein 1 [Vitis hybrid cultivar]	BAF95881	9.5224e-60	79	234.572
Contig433	precursor of carboxylase t-protein glycine decarboxylase complex	1848	gi|255640227|gb|ACU20404.1|unknown [Glycine max]	ACU20404	0	96	767.303
Contig435	protein	213	gi|255543397|ref|XP_002512761.1|Nudix hydrolase, putative [Ricinus communis] >gi|223547772|gb|EEF49264.1| Nudix hydrolase, putative [Ricinus communis]	XP_002512761	6.05591e-14	83	80.8777
Contig436	#NAME?	313	gi|121592110|ref|ZP_01679079.1|conserved hypothetical protein [Vibrio cholerae 2740-80] >gi|121546188|gb|EAX56522.1| conserved hypothetical protein [Vibrio cholerae 2740-80]	ZP_01679079	4.12029e-20	73	74.3294
Contig439	protein	1639	gi|255548225|ref|XP_002515169.1|Protein CHMP7, putative [Ricinus communis] >gi|223545649|gb|EEF47153.1| Protein CHMP7, putative [Ricinus communis]	XP_002515169	6.36777e-129	76	466.077
Contig440	pg1 homology to homo sapiens	1096	gi|282931691|ref|ZP_06337182.1|conserved hypothetical protein [Lactobacillus jensenii 208-1] >gi|281304183|gb|EFA96294.1| conserved hypothetical protein [Lactobacillus jensenii 208-1]	ZP_06337182	2.18665e-41	70	174.481
Contig441	pg1 homology to homo sapiens	199	gi|78033427|emb|CAJ30042.1|hypothetical protein mgI382 [Magnetospirillum gryphiswaldense MSR-1]	CAJ30042	9.50118e-15	81	83.5741
Contig442	zinc finger a20 and an1 domain-containing stress-associated protein 2	1093	gi|255627175|gb|ACU13932.1|unknown [Glycine max]	ACU13932	2.3902e-64	84	250.751
Contig443	serine acetyltransferase	185	gi|260547240|ref|ZP_05822977.1|LOW QUALITY PROTEIN: conserved hypothetical protein [Brucella abortus NCTC 8038] >gi|260565852|ref|ZP_05836334.1| LOW QUALITY PROTEIN: conserved hypothetical protein [Brucella melitensis bv. 1 str. 16M] >gi|260568930|ref|ZP_05839397.1| LOW QUALITY PROTEIN: conserved hypothetical protein [Brucella suis bv. 4 str. 40] >gi|261219757|ref|ZP_05934038.1| LOW QUALITY PROTE…	ZP_05822977	2.99509e-24	93	115.161
Contig445	cytochrome p450	1260	gi|255570861|ref|XP_002526382.1|cytochrome P450, putative [Ricinus communis] >gi|223534244|gb|EEF35958.1| cytochrome P450, putative [Ricinus communis]	XP_002526382	4.57102e-150	84	535.798
Contig447	hypothetical chloroplast rf2	904	gi|317046216|ref|YP_004072505.1|Ycf2 protein [Corynocarpus laevigata] >gi|317046232|ref|YP_004072521.1| Ycf2 protein [Corynocarpus laevigata] >gi|309252933|gb|ADO60353.1| Ycf2 protein [Corynocarpus laevigata] >gi|309252949|gb|ADO60369.1| Ycf2 protein [Corynocarpus laevigata]	YP_004072505	4.50835e-36	87	156.377
Contig452	myosin family protein with dil domain	3158	gi|224091182|ref|XP_002309201.1|predicted protein [Populus trichocarpa] >gi|222855177|gb|EEE92724.1| predicted protein [Populus trichocarpa]	XP_002309201	0	92	1701.8
Contig454	hypothetical protein [Oryza sativa Japonica Group]	884	gi|42408922|dbj|BAD10179.1|hypothetical protein [Oryza sativa Japonica Group]	BAD10179	1.58039e-46	68	191.045
Contig455	orf16-lacz fusion protein	2257	gi|94502665|ref|YP_588403.1|hypothetical protein ZeamMp158 [Zea mays subsp. mays] >gi|40795104|gb|AAR91148.1| hypothetical protein [Zea mays]	YP_588403	5.68947e-33	98	147.902
Contig457	ran gtpase binding	190	gi|225463891|ref|XP_002264093.1|PREDICTED: hypothetical protein [Vitis vinifera]	XP_002264093	9.29335e-10	75	67.0106
Contig458	mutant gag-pol polyprotein	1048	gi|310753567|gb|ADP20180.1|mutant gag-pol polyprotein [Pisum sativum]	ADP20180	4.25492e-23	73	113.62
Contig459	protein	1191	gi|225435496|ref|XP_002285530.1|PREDICTED: hypothetical protein isoform 2 [Vitis vinifera] >gi|225435498|ref|XP_002285531.1| PREDICTED: hypothetical protein isoform 3 [Vitis vinifera] >gi|225435500|ref|XP_002285528.1| PREDICTED: hypothetical protein isoform 1 [Vitis vinifera]	XP_002285530	9.02766e-68	82	262.307
Contig461	gag-pol polyprotein	413	gi|8778340|gb|AAF79348.1|AC007887_7F15O4.13 [Arabidopsis thaliana]	AAF79348	2.88868e-48	85	194.897
Contig464	rnase h family protein	1211	gi|296082593|emb|CBI21598.3|unnamed protein product [Vitis vinifera]	CBI21598	2.54544e-25	53	121.324
Contig471	gag-pol identical	677	gi|147765719|emb|CAN77900.1|hypothetical protein VITISV_037350 [Vitis vinifera]	CAN77900	1.94613e-96	92	194.897
Contig472	conserved protein	447	gi|303242256|ref|ZP_07328744.1|hypothetical protein AceceDRAFT_4092 [Acetivibrio cellulolyticus CD2] >gi|302590244|gb|EFL60004.1| hypothetical protein AceceDRAFT_4092 [Acetivibrio cellulolyticus CD2]	ZP_07328744	1.55909e-33	74	145.976
Contig473	ap2 domain-containing transcription factor	1572	gi|225423895|ref|XP_002281709.1|PREDICTED: hypothetical protein [Vitis vinifera]	XP_002281709	3.75279e-147	88	526.554
Contig474	ap2 domain-containing transcription factor	1569	gi|225423895|ref|XP_002281709.1|PREDICTED: hypothetical protein [Vitis vinifera]	XP_002281709	6.41274e-131	82	472.626
Contig475	retrotransposon expressed	1820	gi|40644190|emb|CAC95126.1|gag-pol polyprotein [Populus deltoides]	CAC95126	4.87305e-106	56	318.931
Contig476	gag-pol polyprotein	1141	gi|40644190|emb|CAC95126.1|gag-pol polyprotein [Populus deltoides]	CAC95126	1.6715e-47	75	134.42
Contig477	casein kinase 2 subunit beta	1516	gi|225453309|ref|XP_002269020.1|PREDICTED: hypothetical protein isoform 1 [Vitis vinifera] >gi|297734650|emb|CBI16701.3| unnamed protein product [Vitis vinifera]	XP_002269020	4.23987e-124	88	449.899
Contig479	casein kinase	1070	gi|255546529|ref|XP_002514324.1|casein kinase, putative [Ricinus communis] >gi|223546780|gb|EEF48278.1| casein kinase, putative [Ricinus communis]	XP_002514324	4.78363e-78	91	296.204
Contig482	protein kinase-like protein	2639	gi|225445274|ref|XP_002281124.1|PREDICTED: hypothetical protein [Vitis vinifera]	XP_002281124	0	83	1029.24
Contig483	arginine-trna-protein transferase 1 homolog	403	gi|255571911|ref|XP_002526898.1|Arginyl-tRNA--protein transferase, putative [Ricinus communis] >gi|223533797|gb|EEF35529.1| Arginyl-tRNA--protein transferase, putative [Ricinus communis]	XP_002526898	1.15815e-20	64	103.219
Contig484	arginine-trna-protein transferase 1 homolog	1831	gi|255571911|ref|XP_002526898.1|Arginyl-tRNA--protein transferase, putative [Ricinus communis] >gi|223533797|gb|EEF35529.1| Arginyl-tRNA--protein transferase, putative [Ricinus communis]	XP_002526898	4.23584e-125	66	240.736
Contig485	arginine-trna-protein transferase 1 homolog	1707	gi|225448390|ref|XP_002271416.1|PREDICTED: hypothetical protein [Vitis vinifera]	XP_002271416	1.13457e-144	78	518.464
Contig487	glycerol kinase	370	gi|225463625|ref|XP_002273392.1|PREDICTED: hypothetical protein isoform 2 [Vitis vinifera]	XP_002273392	8.3921e-19	55	97.0561
Contig488	glycerol kinase	1942	gi|225463623|ref|XP_002273367.1|PREDICTED: hypothetical protein isoform 1 [Vitis vinifera] >gi|297743524|emb|CBI36391.3| unnamed protein product [Vitis vinifera]	XP_002273367	0	93	881.708
Contig489	glycerol kinase	382	gi|40716075|gb|AAR88660.1|glycerol kinase [Pandanus amaryllifolius]	AAR88660	4.2965e-23	74	98.9821
Contig490	glycerol kinase	577	gi|225463623|ref|XP_002273367.1|PREDICTED: hypothetical protein isoform 1 [Vitis vinifera] >gi|297743524|emb|CBI36391.3| unnamed protein product [Vitis vinifera]	XP_002273367	1.39227e-09	87	67.0106
Contig491	bzip transcription factor	2203	gi|225454432|ref|XP_002279966.1|PREDICTED: hypothetical protein [Vitis vinifera]	XP_002279966	1.63118e-93	70	348.977
Contig492	g-box binding factor	1303	gi|225454432|ref|XP_002279966.1|PREDICTED: hypothetical protein [Vitis vinifera]	XP_002279966	3.85754e-99	72	366.696
Contig494	dna binding	2229	gi|255544792|ref|XP_002513457.1|DNA binding protein, putative [Ricinus communis] >gi|223547365|gb|EEF48860.1| DNA binding protein, putative [Ricinus communis]	XP_002513457	5.01091e-74	59	284.263
Contig495	protein	2489	gi|224075772|ref|XP_002304761.1|predicted protein [Populus trichocarpa] >gi|222842193|gb|EEE79740.1| predicted protein [Populus trichocarpa]	XP_002304761	4.73827e-87	56	176.022
Contig501	u2 snrnp auxiliary small	1441	gi|225440998|ref|XP_002277445.1|PREDICTED: hypothetical protein [Vitis vinifera]	XP_002277445	4.13567e-105	80	386.726
Contig502	PREDICTED: hypothetical protein [Vitis vinifera]	1133	gi|225465475|ref|XP_002268550.1|PREDICTED: hypothetical protein [Vitis vinifera]	XP_002268550	4.79195e-15	76	87.0409
Contig503	beta-adaptin-like protein a	3021	gi|255551058|ref|XP_002516577.1|AP-2 complex subunit beta-1, putative [Ricinus communis] >gi|223544397|gb|EEF45918.1| AP-2 complex subunit beta-1, putative [Ricinus communis]	XP_002516577	0	88	1243.41
Contig504	beta-adaptin-like protein a	1522	gi|225430033|ref|XP_002284239.1|PREDICTED: hypothetical protein [Vitis vinifera] >gi|296081892|emb|CBI20897.3| unnamed protein product [Vitis vinifera]	XP_002284239	3.88381e-101	77	373.629
Contig505	aldose 1-	819	gi|255537695|ref|XP_002509914.1|aldose 1-epimerase, putative [Ricinus communis] >gi|223549813|gb|EEF51301.1| aldose 1-epimerase, putative [Ricinus communis]	XP_002509914	5.91017e-106	91	388.267
Contig506	aldose 1-epimerase family protein	1825	gi|255537695|ref|XP_002509914.1|aldose 1-epimerase, putative [Ricinus communis] >gi|223549813|gb|EEF51301.1| aldose 1-epimerase, putative [Ricinus communis]	XP_002509914	6.13449e-152	93	542.732
Contig507	dentin sialophospho protein	5299	gi|225464553|ref|XP_002272771.1|PREDICTED: hypothetical protein [Vitis vinifera]	XP_002272771	9.48876e-141	48	507.294
Contig508	dentin sialophosphoprotein	3511	gi|224079690|ref|XP_002305913.1|predicted protein [Populus trichocarpa] >gi|222848877|gb|EEE86424.1| predicted protein [Populus trichocarpa]	XP_002305913	2.06221e-80	46	306.22
Contig509	gyf domain-containing protein	2202	gi|255547630|ref|XP_002514872.1|conserved hypothetical protein [Ricinus communis] >gi|223545923|gb|EEF47426.1| conserved hypothetical protein [Ricinus communis]	XP_002514872	3.11768e-161	66	573.933
Contig510	gyf domain-containing protein	929	gi|255547630|ref|XP_002514872.1|conserved hypothetical protein [Ricinus communis] >gi|223545923|gb|EEF47426.1| conserved hypothetical protein [Ricinus communis]	XP_002514872	3.27466e-37	55	160.229
Contig511	gyf domain-containing protein	3431	gi|255547630|ref|XP_002514872.1|conserved hypothetical protein [Ricinus communis] >gi|223545923|gb|EEF47426.1| conserved hypothetical protein [Ricinus communis]	XP_002514872	0	63	847.04
Contig512	gyf domain-containing protein	1917	gi|255547630|ref|XP_002514872.1|conserved hypothetical protein [Ricinus communis] >gi|223545923|gb|EEF47426.1| conserved hypothetical protein [Ricinus communis]	XP_002514872	2.39701e-138	65	497.664
Contig513	protein	1947	gi|255541478|ref|XP_002511803.1|Glycogen synthase kinase-3 beta, putative [Ricinus communis] >gi|223548983|gb|EEF50472.1| Glycogen synthase kinase-3 beta, putative [Ricinus communis]	XP_002511803	0	84	702.205
Contig514	glycogen synthase kinase-3	2219	gi|255541478|ref|XP_002511803.1|Glycogen synthase kinase-3 beta, putative [Ricinus communis] >gi|223548983|gb|EEF50472.1| Glycogen synthase kinase-3 beta, putative [Ricinus communis]	XP_002511803	0	86	755.362
Contig516	uncharacterized protein	930	gi|225448160|ref|XP_002264958.1|PREDICTED: hypothetical protein [Vitis vinifera] >gi|297739548|emb|CBI29730.3| unnamed protein product [Vitis vinifera]	XP_002264958	1.31907e-86	73	324.324
Contig517	uncharacterized protein	1290	gi|225448160|ref|XP_002264958.1|PREDICTED: hypothetical protein [Vitis vinifera] >gi|297739548|emb|CBI29730.3| unnamed protein product [Vitis vinifera]	XP_002264958	7.64563e-102	85	233.032
Contig520	heat shock protein binding	1587	gi|225431605|ref|XP_002282776.1|PREDICTED: hypothetical protein [Vitis vinifera] >gi|296088617|emb|CBI37608.3| unnamed protein product [Vitis vinifera]	XP_002282776	1.4856e-50	67	205.682
Contig521	heat shock protein binding	593	gi|255631103|gb|ACU15917.1|unknown [Glycine max]	ACU15917	1.04597e-47	67	193.741
Contig522	atp binding	302	gi|224057840|ref|XP_002299350.1|predicted protein [Populus trichocarpa] >gi|222846608|gb|EEE84155.1| predicted protein [Populus trichocarpa]	XP_002299350	7.41509e-44	98	180.259
Contig523	protein	1277	gi|296085519|emb|CBI29251.3|unnamed protein product [Vitis vinifera]	CBI29251	0	92	697.967
Contig524	atp binding	1330	gi|296085519|emb|CBI29251.3|unnamed protein product [Vitis vinifera]	CBI29251	1.66292e-113	83	414.461
Contig525	protein	1128	gi|255543198|ref|XP_002512662.1|ATP binding protein, putative [Ricinus communis] >gi|223548623|gb|EEF50114.1| ATP binding protein, putative [Ricinus communis]	XP_002512662	5.63351e-133	96	478.789
Contig526	protein	1807	gi|297735580|emb|CBI18074.3|unnamed protein product [Vitis vinifera]	CBI18074	1.72228e-114	64	418.313
Contig527	protein	2557	gi|225439610|ref|XP_002267147.1|PREDICTED: hypothetical protein [Vitis vinifera]	XP_002267147	7.99138e-172	70	609.372
Contig528	protein	307	gi|224087835|ref|XP_002308242.1|predicted protein [Populus trichocarpa] >gi|222854218|gb|EEE91765.1| predicted protein [Populus trichocarpa]	XP_002308242	7.39676e-28	64	127.102
Contig529	enoyl- hydratase isomerase family protein	1372	gi|255541138|ref|XP_002511633.1|catalytic, putative [Ricinus communis] >gi|223548813|gb|EEF50302.1| catalytic, putative [Ricinus communis]	XP_002511633	8.42852e-169	85	598.201
Contig533	rna helicase	772	gi|225439092|ref|XP_002268542.1|PREDICTED: hypothetical protein isoform 2 [Vitis vinifera]	XP_002268542	1.8415e-58	98	230.335
Contig534	rna helicase	1726	gi|224116862|ref|XP_002331832.1|predicted protein [Populus trichocarpa] >gi|222875070|gb|EEF12201.1| predicted protein [Populus trichocarpa]	XP_002331832	3.11895e-158	99	563.533
Contig536	atp-dependent rna	2547	gi|225439090|ref|XP_002268493.1|PREDICTED: hypothetical protein isoform 1 [Vitis vinifera]	XP_002268493	0	93	1106.28
Contig538	actin related protein 2	1855	gi|225451511|ref|XP_002272485.1|PREDICTED: hypothetical protein [Vitis vinifera] >gi|296082315|emb|CBI21320.3| unnamed protein product [Vitis vinifera]	XP_002272485	0	98	768.459
Contig540	thioredoxin family protein	1184	gi|225440874|ref|XP_002282520.1|PREDICTED: hypothetical protein [Vitis vinifera] >gi|297740119|emb|CBI30301.3| unnamed protein product [Vitis vinifera]	XP_002282520	3.98631e-84	89	316.62
Contig541	thioredoxin family protein	1365	gi|224091991|ref|XP_002309428.1|hypothetical protein POPTRDRAFT_416266 [Populus trichocarpa] >gi|222855404|gb|EEE92951.1| hypothetical protein POPTRDRAFT_416266 [Populus trichocarpa]	XP_002309428	1.22627e-119	89	434.876
Contig542	thioredoxin family protein	240	gi|255575715|ref|XP_002528757.1|conserved hypothetical protein [Ricinus communis] >gi|223531851|gb|EEF33669.1| conserved hypothetical protein [Ricinus communis]	XP_002528757	3.70438e-11	94	71.633
Contig544	tmv resistance protein	1034	gi|255564976|ref|XP_002523481.1|TMV resistance protein N, putative [Ricinus communis] >gi|223537309|gb|EEF38940.1| TMV resistance protein N, putative [Ricinus communis]	XP_002523481	1.23916e-71	71	149.443
Contig545	tir-nbs-lrr resistance protein	2313	gi|255564976|ref|XP_002523481.1|TMV resistance protein N, putative [Ricinus communis] >gi|223537309|gb|EEF38940.1| TMV resistance protein N, putative [Ricinus communis]	XP_002523481	8.8457e-114	55	416.387
Contig546	tir-nbs-lrr resistance protein	714	gi|255555357|ref|XP_002518715.1|leucine-rich repeat-containing protein, putative [Ricinus communis] >gi|223542096|gb|EEF43640.1| leucine-rich repeat-containing protein, putative [Ricinus communis]	XP_002518715	1.37991e-54	71	217.238
Contig547	homeobox-leucine zipper protein hdg2	2915	gi|255566373|ref|XP_002524172.1|homeobox protein, putative [Ricinus communis] >gi|223536541|gb|EEF38187.1| homeobox protein, putative [Ricinus communis]	XP_002524172	0	92	1222.22
Contig548	homeobox-leucine zipper protein hdg2	523	gi|224128938|ref|XP_002320458.1|predicted protein [Populus trichocarpa] >gi|222861231|gb|EEE98773.1| predicted protein [Populus trichocarpa]	XP_002320458	1.53822e-29	85	132.88
Contig549	homeobox-leucine zipper protein hdg5	383	gi|255555881|ref|XP_002518976.1|homeobox protein, putative [Ricinus communis] >gi|223541963|gb|EEF43509.1| homeobox protein, putative [Ricinus communis]	XP_002518976	4.37047e-28	88	127.872
Contig550	homeobox-leucine zipper protein hdg2	1073	gi|255566373|ref|XP_002524172.1|homeobox protein, putative [Ricinus communis] >gi|223536541|gb|EEF38187.1| homeobox protein, putative [Ricinus communis]	XP_002524172	6.10426e-174	91	614.764
Contig551	ocl5 protein	203	gi|255566373|ref|XP_002524172.1|homeobox protein, putative [Ricinus communis] >gi|223536541|gb|EEF38187.1| homeobox protein, putative [Ricinus communis]	XP_002524172	9.42614e-31	95	136.732
Contig552	non-specific serine threonine protein kinase	2496	gi|297746173|emb|CBI16229.3|unnamed protein product [Vitis vinifera]	CBI16229	0	87	800.045
Contig553	non-specific serine threonine protein kinase	1865	gi|297746173|emb|CBI16229.3|unnamed protein product [Vitis vinifera]	CBI16229	0	92	954.125
Contig555	nonphototropic hypocotyl 1	1591	gi|225435157|ref|XP_002281752.1|PREDICTED: hypothetical protein [Vitis vinifera]	XP_002281752	2.39326e-141	75	507.294
Contig556	protein	2390	gi|255563118|ref|XP_002522563.1|Heterogeneous nuclear ribonucleoprotein A1, putative [Ricinus communis] >gi|223538254|gb|EEF39863.1| Heterogeneous nuclear ribonucleoprotein A1, putative [Ricinus communis]	XP_002522563	6.35832e-99	65	367.081
Contig557	protein	1534	gi|255563118|ref|XP_002522563.1|Heterogeneous nuclear ribonucleoprotein A1, putative [Ricinus communis] >gi|223538254|gb|EEF39863.1| Heterogeneous nuclear ribonucleoprotein A1, putative [Ricinus communis]	XP_002522563	1.06932e-98	63	365.54
Contig560	mrna-decapping enzyme subunit 2	1334	gi|255640283|gb|ACU20431.1|unknown [Glycine max]	ACU20431	4.21343e-141	89	506.138
Contig561	mrna-decapping enzyme subunit 2	1543	gi|255640283|gb|ACU20431.1|unknown [Glycine max]	ACU20431	2.70361e-150	89	536.954
Contig565	hypothetical protein VITISV_037882 [Vitis vinifera]	425	gi|147853054|emb|CAN82769.1|hypothetical protein VITISV_037882 [Vitis vinifera]	CAN82769	1.10789e-54	94	145.976
Contig566	hypothetical protein VITISV_005638 [Vitis vinifera]	1460	gi|147839743|emb|CAN77295.1|hypothetical protein VITISV_005638 [Vitis vinifera]	CAN77295	0	86	495.738
Contig567	hypothetical protein VITISV_009554 [Vitis vinifera]	1065	gi|147838575|emb|CAN69851.1|hypothetical protein VITISV_009554 [Vitis vinifera]	CAN69851	1.37259e-109	94	400.979
Contig568	protein	1870	gi|225459530|ref|XP_002284460.1|PREDICTED: hypothetical protein [Vitis vinifera] >gi|302141832|emb|CBI19035.3| unnamed protein product [Vitis vinifera]	XP_002284460	1.91978e-100	73	371.703
Contig569	uncharacterized protein	812	gi|255550568|ref|XP_002516334.1|conserved hypothetical protein [Ricinus communis] >gi|223544564|gb|EEF46081.1| conserved hypothetical protein [Ricinus communis]	XP_002516334	1.60719e-31	96	140.969
Contig570	cation-chloride co-transporter 1	2348	gi|146198492|tpe|CAJ38499.1|TPA: cation chloride cotransporter [Medicago truncatula f. tricycla]	CAJ38499	1.7496e-08	54	66.6254
Contig571	plasma membrane h+-atpase	646	gi|255548556|ref|XP_002515334.1|H(\+)-transporting atpase plant/fungi plasma membrane type, putative [Ricinus communis] >gi|223545278|gb|EEF46783.1| H(\+)-transporting atpase plant/fungi plasma membrane type, putative [Ricinus communis]	XP_002515334	4.67083e-45	94	185.267
Contig572	h(\+)-transporting atpase plant fungi plasma membrane	1217	gi|66132297|gb|AAY42949.1|plasma membrane H+ ATPase [Lupinus albus]	AAY42949	1.90552e-129	95	467.233
Contig573	plasma membrane h+-atpase	330	gi|296081761|emb|CBI20766.3|unnamed protein product [Vitis vinifera]	CBI20766	6.04144e-54	97	213.772
Contig574	autoinhibited h+ atpase	2113	gi|6759597|emb|CAB69823.1|plasma membrane H+ ATPase [Prunus persica]	CAB69823	0	97	981.089
Contig575	altered response to gravity	2313	gi|225424031|ref|XP_002283449.1|PREDICTED: hypothetical protein [Vitis vinifera] >gi|147769068|emb|CAN72503.1| hypothetical protein VITISV_027277 [Vitis vinifera] >gi|297737795|emb|CBI26996.3| unnamed protein product [Vitis vinifera]	XP_002283449	2.44134e-180	89	637.491
Contig576	isoamyl alcohol	1393	gi|156060147|ref|XP_001595996.1|hypothetical protein SS1G_02212 [Sclerotinia sclerotiorum 1980] >gi|154699620|gb|EDN99358.1| hypothetical protein SS1G_02212 [Sclerotinia sclerotiorum 1980 UF-70]	XP_001595996	1.52177e-48	55	198.749
Contig577	altered response to gravity	1618	gi|224108448|ref|XP_002314850.1|predicted protein [Populus trichocarpa] >gi|222863890|gb|EEF01021.1| predicted protein [Populus trichocarpa]	XP_002314850	0	90	645.966
Contig579	hippocampus abundant transcript 1	1751	gi|225464128|ref|XP_002266084.1|PREDICTED: hypothetical protein [Vitis vinifera] >gi|296087966|emb|CBI35249.3| unnamed protein product [Vitis vinifera]	XP_002266084	9.24358e-158	88	561.992
Contig580	hippocampus abundant transcript 1	1560	gi|225464128|ref|XP_002266084.1|PREDICTED: hypothetical protein [Vitis vinifera] >gi|296087966|emb|CBI35249.3| unnamed protein product [Vitis vinifera]	XP_002266084	2.63798e-60	89	238.039
Contig582	protein chup1	2995	gi|255566821|ref|XP_002524394.1|conserved hypothetical protein [Ricinus communis] >gi|223536355|gb|EEF38005.1| conserved hypothetical protein [Ricinus communis]	XP_002524394	0	81	775.778
Contig583	protein chup1	4035	gi|255566821|ref|XP_002524394.1|conserved hypothetical protein [Ricinus communis] >gi|223536355|gb|EEF38005.1| conserved hypothetical protein [Ricinus communis]	XP_002524394	0	86	1129.78
Contig584	calmodulin-related protein	995	gi|224065172|ref|XP_002301699.1|predicted protein [Populus trichocarpa] >gi|118486509|gb|ABK95094.1| unknown [Populus trichocarpa] >gi|222843425|gb|EEE80972.1| predicted protein [Populus trichocarpa]	XP_002301699	1.87042e-49	77	201.06
Contig585	protein	644	gi|224065172|ref|XP_002301699.1|predicted protein [Populus trichocarpa] >gi|118486509|gb|ABK95094.1| unknown [Populus trichocarpa] >gi|222843425|gb|EEE80972.1| predicted protein [Populus trichocarpa]	XP_002301699	1.29724e-47	76	193.741
Contig589	uncharacterized protein	1440	gi|224056212|ref|XP_002298758.1|predicted protein [Populus trichocarpa] >gi|222846016|gb|EEE83563.1| predicted protein [Populus trichocarpa]	XP_002298758	2.58498e-115	83	420.624
Contig590	uncharacterized protein	1585	gi|224056212|ref|XP_002298758.1|predicted protein [Populus trichocarpa] >gi|222846016|gb|EEE83563.1| predicted protein [Populus trichocarpa]	XP_002298758	1.77389e-120	81	437.958
Contig592	ankyrin repeat-containing	484	gi|225455410|ref|XP_002278915.1|PREDICTED: hypothetical protein [Vitis vinifera] >gi|297741088|emb|CBI31819.3| unnamed protein product [Vitis vinifera]	XP_002278915	7.08775e-18	82	93.9745
Contig593	protein	418	gi|225455410|ref|XP_002278915.1|PREDICTED: hypothetical protein [Vitis vinifera] >gi|297741088|emb|CBI31819.3| unnamed protein product [Vitis vinifera]	XP_002278915	3.30115e-15	93	85.1149
Contig595	protein	1449	gi|225455410|ref|XP_002278915.1|PREDICTED: hypothetical protein [Vitis vinifera] >gi|297741088|emb|CBI31819.3| unnamed protein product [Vitis vinifera]	XP_002278915	0	90	823.157
Contig596	protein kinase family protein	1887	gi|225448517|ref|XP_002273218.1|PREDICTED: hypothetical protein [Vitis vinifera]	XP_002273218	8.07304e-139	82	499.204
Contig598	protein kinase family protein	1107	gi|224109272|ref|XP_002315143.1|predicted protein [Populus trichocarpa] >gi|222864183|gb|EEF01314.1| predicted protein [Populus trichocarpa]	XP_002315143	3.96202e-123	84	446.047
Contig599	protein kinase family protein	1651	gi|225448517|ref|XP_002273218.1|PREDICTED: hypothetical protein [Vitis vinifera]	XP_002273218	3.3857e-154	68	550.051
Contig600	uncharacterized protein	3601	gi|225442040|ref|XP_002271999.1|PREDICTED: hypothetical protein [Vitis vinifera]	XP_002271999	0	65	959.903
Contig601	PREDICTED: hypothetical protein [Vitis vinifera]	671	gi|225442040|ref|XP_002271999.1|PREDICTED: hypothetical protein [Vitis vinifera]	XP_002271999	1.33211e-16	50	56.6102
Contig602	unnamed protein product [Vitis vinifera]	1223	gi|297742959|emb|CBI35826.3|unnamed protein product [Vitis vinifera]	CBI35826	9.15387e-07	89	59.6918
Contig603	nbs-lrr resistance protein	2253	gi|224063557|ref|XP_002301203.1|nbs-lrr resistance protein [Populus trichocarpa] >gi|222842929|gb|EEE80476.1| nbs-lrr resistance protein [Populus trichocarpa]	XP_002301203	8.44204e-162	82	575.859
Contig604	nbs-lrr resistance protein	2522	gi|255538428|ref|XP_002510279.1|leucine-rich repeat-containing protein, putative [Ricinus communis] >gi|223550980|gb|EEF52466.1| leucine-rich repeat-containing protein, putative [Ricinus communis]	XP_002510279	0	78	957.592
Contig605	nbs-lrr resistance protein	1172	gi|255538428|ref|XP_002510279.1|leucine-rich repeat-containing protein, putative [Ricinus communis] >gi|223550980|gb|EEF52466.1| leucine-rich repeat-containing protein, putative [Ricinus communis]	XP_002510279	1.9871e-128	77	463.766
Contig611	atp synthase delta chain	990	gi|225460496|ref|XP_002274963.1|PREDICTED: hypothetical protein [Vitis vinifera]	XP_002274963	3.15251e-73	78	280.026
Contig612	atp synthase delta chain	1049	gi|225460496|ref|XP_002274963.1|PREDICTED: hypothetical protein [Vitis vinifera]	XP_002274963	4.65012e-62	91	243.047
Contig613	photosystem i p700 apoprotein a2	7536	gi|114804264|ref|YP_762260.1|photosystem I P700 apoprotein A2 [Morus indica] >gi|122166806|sp|Q09X18.1|PSAB_MORIN RecName: Full=Photosystem I P700 chlorophyll a apoprotein A2; AltName: Full=PSI-B; AltName: Full=PsaB >gi|78100316|gb|ABB20957.1| photosystem I P700 apoprotein A2 [Morus indica]	YP_762260	0	99	1506.5
Contig615	precursor of transferase serine hydroxymethyltransferase 7	877	gi|297736687|emb|CBI25704.3|unnamed protein product [Vitis vinifera]	CBI25704	6.89182e-103	94	378.252
Contig617	glycine hydroxymethyltransferase	1378	gi|222142537|gb|ACM45955.1|serine hydroxymethyltransferase 5 [Glycine max]	ACM45955	0	96	737.258
Contig618	serine hydroxymethyltransferase 2	1904	gi|297736687|emb|CBI25704.3|unnamed protein product [Vitis vinifera]	CBI25704	0	92	872.078
Contig619	receptor serine-threonine protein	790	gi|7573596|dbj|BAA94509.1|protein kinase 1 [Populus nigra]	BAA94509	1.6854e-70	88	270.396
Contig621	receptor serine-threonine protein	873	gi|217070118|gb|ACJ83419.1|unknown [Medicago truncatula]	ACJ83419	1.23671e-19	76	101.679
Contig622	receptor serine-threonine protein	580	gi|224104505|ref|XP_002313458.1|predicted protein [Populus trichocarpa] >gi|222849866|gb|EEE87413.1| predicted protein [Populus trichocarpa]	XP_002313458	5.31536e-49	73	197.978
Contig623	protein	1008	gi|7573596|dbj|BAA94509.1|protein kinase 1 [Populus nigra]	BAA94509	1.03153e-119	91	434.491
Contig624	protein	1347	gi|7573596|dbj|BAA94509.1|protein kinase 1 [Populus nigra]	BAA94509	7.50811e-162	81	575.089
Contig625	protein	1084	gi|225450661|ref|XP_002282985.1|PREDICTED: hypothetical protein [Vitis vinifera] >gi|296089741|emb|CBI39560.3| unnamed protein product [Vitis vinifera]	XP_002282985	6.70397e-144	94	514.998
Contig626	protein	2537	gi|225450661|ref|XP_002282985.1|PREDICTED: hypothetical protein [Vitis vinifera] >gi|296089741|emb|CBI39560.3| unnamed protein product [Vitis vinifera]	XP_002282985	0	91	727.628
Contig628	uncharacterized protein	619	gi|255627585|gb|ACU14137.1|unknown [Glycine max]	ACU14137	4.44264e-47	98	191.815
Contig630	uncharacterized protein	727	gi|225460763|ref|XP_002274004.1|PREDICTED: hypothetical protein [Vitis vinifera] >gi|297737539|emb|CBI26740.3| unnamed protein product [Vitis vinifera]	XP_002274004	2.45085e-46	96	189.889
Contig631	uncharacterized protein	561	gi|225455220|ref|XP_002271068.1|PREDICTED: hypothetical protein [Vitis vinifera]	XP_002271068	1.04317e-19	61	100.523
Contig633	fructose-bisphosphate aldolase	1112	gi|78191410|gb|ABB29926.1|fructose-bisphosphate aldolase-like [Solanum tuberosum]	ABB29926	1.29129e-174	94	617.076
Contig634	fructose-bisphosphate aldolase	1605	gi|78191410|gb|ABB29926.1|fructose-bisphosphate aldolase-like [Solanum tuberosum]	ABB29926	3.23871e-178	93	629.787
Contig635	fructose bisphosphate aldolase	1337	gi|255575381|ref|XP_002528593.1|fructose-bisphosphate aldolase, putative [Ricinus communis] >gi|223531989|gb|EEF33801.1| fructose-bisphosphate aldolase, putative [Ricinus communis]	XP_002528593	8.71111e-179	91	631.328
Contig636	protein	3937	gi|225423700|ref|XP_002276697.1|PREDICTED: hypothetical protein [Vitis vinifera] >gi|297737968|emb|CBI27169.3| unnamed protein product [Vitis vinifera]	XP_002276697	8.8254e-115	85	194.897
Contig638	eukaryotic translation initiation	1429	gi|225434494|ref|XP_002275312.1|PREDICTED: hypothetical protein [Vitis vinifera] >gi|297745848|emb|CBI15904.3| unnamed protein product [Vitis vinifera]	XP_002275312	1.29644e-151	95	541.191
Contig639	eukaryotic translation initiation factor 2 subunit 1	674	gi|225448536|ref|XP_002276751.1|PREDICTED: hypothetical protein [Vitis vinifera]	XP_002276751	2.42428e-79	97	299.286
Contig640	eukaryotic translation initiation	1105	gi|225434494|ref|XP_002275312.1|PREDICTED: hypothetical protein [Vitis vinifera] >gi|297745848|emb|CBI15904.3| unnamed protein product [Vitis vinifera]	XP_002275312	3.23518e-117	94	426.402
Contig642	oxygen-evolving enhancer protein chloroplast	936	gi|225468761|ref|XP_002274796.1|PREDICTED: hypothetical protein [Vitis vinifera]	XP_002274796	2.835e-97	95	359.762
Contig643	oxygen-evolving enhancer protein chloroplast	406	gi|225468761|ref|XP_002274796.1|PREDICTED: hypothetical protein [Vitis vinifera]	XP_002274796	9.07343e-42	90	173.326
Contig644	33kda precursor protein of oxygen-evolving complex	232	gi|108951295|gb|ABG25041.1|33kDa precursor protein of oxygen-evolving complex [Nicotiana tabacum]	ABG25041	1.19836e-25	83	119.783
Contig648	cytidine deaminase	1244	gi|3204108|emb|CAA07230.1|putative cytidine deaminase [Cicer arietinum]	CAA07230	4.4748e-33	94	147.132
Contig649	leucine-rich repeat family protein	1295	gi|225456898|ref|XP_002280677.1|PREDICTED: hypothetical protein [Vitis vinifera]	XP_002280677	1.3031e-123	79	447.973
Contig650	leucine-rich repeat-containing	2111	gi|255540519|ref|XP_002511324.1|leucine-rich repeat-containing protein, putative [Ricinus communis] >gi|223550439|gb|EEF51926.1| leucine-rich repeat-containing protein, putative [Ricinus communis]	XP_002511324	4.51724e-77	86	294.278
Contig651	zinc finger	3283	gi|147816583|emb|CAN75069.1|hypothetical protein VITISV_040928 [Vitis vinifera]	CAN75069	4.80494e-140	69	504.212
Contig655	at1g27340	532	gi|255646553|gb|ACU23751.1|unknown [Glycine max]	ACU23751	3.09911e-49	94	198.364
Contig656	at1g27340	383	gi|255646553|gb|ACU23751.1|unknown [Glycine max]	ACU23751	8.2042e-43	94	176.792
Contig657	f-box family protein	1220	gi|255547692|ref|XP_002514903.1|conserved hypothetical protein [Ricinus communis] >gi|223545954|gb|EEF47457.1| conserved hypothetical protein [Ricinus communis]	XP_002514903	4.10726e-140	87	502.671
Contig658	f-box family protein	1270	gi|255547692|ref|XP_002514903.1|conserved hypothetical protein [Ricinus communis] >gi|223545954|gb|EEF47457.1| conserved hypothetical protein [Ricinus communis]	XP_002514903	5.82995e-153	82	545.428
Contig659	peroxiredoxin -like 2 domain-containing protein	517	gi|296087029|emb|CBI33293.3|unnamed protein product [Vitis vinifera]	CBI33293	1.98369e-16	54	65.4698
Contig660	peroxiredoxin -like 2 domain-containing protein	851	gi|296087029|emb|CBI33293.3|unnamed protein product [Vitis vinifera]	CBI33293	4.65363e-24	70	116.316
Contig662	ccch-type zinc finger protein	1648	gi|225445023|ref|XP_002283114.1|PREDICTED: hypothetical protein [Vitis vinifera]	XP_002283114	2.7763e-140	77	503.827
Contig663	ccch-type zinc finger protein	1853	gi|225445023|ref|XP_002283114.1|PREDICTED: hypothetical protein [Vitis vinifera]	XP_002283114	8.74663e-146	79	522.316
Contig664	kinase family protein	1394	gi|255575293|ref|XP_002528550.1|protein kinase, putative [Ricinus communis] >gi|223532052|gb|EEF33862.1| protein kinase, putative [Ricinus communis]	XP_002528550	2.67229e-178	88	629.787
Contig665	kinase family protein	5103	gi|255575293|ref|XP_002528550.1|protein kinase, putative [Ricinus communis] >gi|223532052|gb|EEF33862.1| protein kinase, putative [Ricinus communis]	XP_002528550	0	87	1104.35
Contig666	lipoamide dehydrogenase 1	2274	gi|225431914|ref|XP_002276853.1|PREDICTED: hypothetical protein [Vitis vinifera] >gi|296083267|emb|CBI22903.3| unnamed protein product [Vitis vinifera]	XP_002276853	0	92	889.797
Contig667	at3g16950 k14a17_7	342	gi|224099185|ref|XP_002311395.1|precursor of dehydrogenase dihydrolipoamide dehydrogenase 3 [Populus trichocarpa] >gi|222851215|gb|EEE88762.1| precursor of dehydrogenase dihydrolipoamide dehydrogenase 3 [Populus trichocarpa]	XP_002311395	5.82021e-20	98	100.908
Contig668	precursor of dehydrogenase dihydrolipoamide dehydrogenase 3	820	gi|225431914|ref|XP_002276853.1|PREDICTED: hypothetical protein [Vitis vinifera] >gi|296083267|emb|CBI22903.3| unnamed protein product [Vitis vinifera]	XP_002276853	1.70032e-28	92	130.954
Contig669	lipoamide dehydrogenase 1	224	gi|297800544|ref|XP_002868156.1|plastidic dihydrolipoamide dehydrogenase 2 [Arabidopsis lyrata subsp. lyrata] >gi|297313992|gb|EFH44415.1| plastidic dihydrolipoamide dehydrogenase 2 [Arabidopsis lyrata subsp. lyrata]	XP_002868156	1.21623e-14	85	63.929
Contig671	protein	1731	gi|224093474|ref|XP_002309925.1|predicted protein [Populus trichocarpa] >gi|118486339|gb|ABK95010.1| unknown [Populus trichocarpa] >gi|222852828|gb|EEE90375.1| predicted protein [Populus trichocarpa]	XP_002309925	3.46369e-157	85	560.066
Contig672	copine (calcium-dependent phospholipid-binding protein) family	1110	gi|224081008|ref|XP_002306262.1|predicted protein [Populus trichocarpa] >gi|222855711|gb|EEE93258.1| predicted protein [Populus trichocarpa]	XP_002306262	2.22878e-134	89	483.411
Contig673	histone acetyltransferase	965	gi|224082720|ref|XP_002306812.1|histone acetyltransferase [Populus trichocarpa] >gi|222856261|gb|EEE93808.1| histone acetyltransferase [Populus trichocarpa]	XP_002306812	1.1054e-67	78	261.536
Contig674	histone acetyltransferase	1937	gi|255559909|ref|XP_002520973.1|histone acetyltransferase gcn5, putative [Ricinus communis] >gi|223539810|gb|EEF41390.1| histone acetyltransferase gcn5, putative [Ricinus communis]	XP_002520973	0	85	738.413
Contig675	histone acetyltransferase	1900	gi|255559909|ref|XP_002520973.1|histone acetyltransferase gcn5, putative [Ricinus communis] >gi|223539810|gb|EEF41390.1| histone acetyltransferase gcn5, putative [Ricinus communis]	XP_002520973	8.05043e-62	90	243.432
Contig676	histone deacetylase	1218	gi|296087188|emb|CBI33562.3|unnamed protein product [Vitis vinifera]	CBI33562	4.82428e-148	91	376.326
Contig678	histone deacetylase	1323	gi|296087188|emb|CBI33562.3|unnamed protein product [Vitis vinifera]	CBI33562	1.80112e-160	85	570.466
Contig680	protein	607	gi|194466179|gb|ACF74320.1|unknown [Arachis hypogaea]	ACF74320	7.83701e-33	93	144.436
Contig681	protein	566	gi|225458800|ref|XP_002285206.1|PREDICTED: hypothetical protein [Vitis vinifera] >gi|147785069|emb|CAN62217.1| hypothetical protein VITISV_021844 [Vitis vinifera] >gi|302142219|emb|CBI19422.3| unnamed protein product [Vitis vinifera]	XP_002285206	6.44171e-17	100	91.2781
Contig682	protein	303	gi|194466179|gb|ACF74320.1|unknown [Arachis hypogaea]	ACF74320	3.12636e-18	96	95.1301
Contig685	protein	2484	gi|225431541|ref|XP_002275497.1|PREDICTED: hypothetical protein [Vitis vinifera]	XP_002275497	2.26631e-139	68	501.516
Contig686	protein	1031	gi|296088582|emb|CBI37573.3|unnamed protein product [Vitis vinifera]	CBI37573	9.33078e-92	67	341.658
Contig687	protein	1084	gi|225431541|ref|XP_002275497.1|PREDICTED: hypothetical protein [Vitis vinifera]	XP_002275497	3.29058e-66	59	256.914
Contig688	lipase hydrolase	1911	gi|302142147|emb|CBI19350.3|unnamed protein product [Vitis vinifera]	CBI19350	1.06688e-154	81	551.977
Contig689	lipase hydrolase	3214	gi|225458930|ref|XP_002283520.1|PREDICTED: hypothetical protein [Vitis vinifera]	XP_002283520	0	77	916.761
Contig690	protein	789	gi|224139142|ref|XP_002326778.1|predicted protein [Populus trichocarpa] >gi|222834100|gb|EEE72577.1| predicted protein [Populus trichocarpa]	XP_002326778	5.12077e-35	70	152.525
Contig691	protein	1525	gi|224139142|ref|XP_002326778.1|predicted protein [Populus trichocarpa] >gi|222834100|gb|EEE72577.1| predicted protein [Populus trichocarpa]	XP_002326778	9.24811e-111	76	405.601
Contig692	pentatricopeptide repeat-containing	1829	gi|224071479|ref|XP_002303480.1|predicted protein [Populus trichocarpa] >gi|222840912|gb|EEE78459.1| predicted protein [Populus trichocarpa]	XP_002303480	2.51338e-129	82	467.618
Contig693	protein	1689	gi|296085490|emb|CBI29222.3|unnamed protein product [Vitis vinifera]	CBI29222	1.72256e-36	66	159.073
Contig694	protein	448	gi|296085490|emb|CBI29222.3|unnamed protein product [Vitis vinifera]	CBI29222	6.74716e-45	78	183.726
Contig695	proton-dependent oligopeptide transport family protein	3568	gi|224054566|ref|XP_002298324.1|predicted protein [Populus trichocarpa] >gi|222845582|gb|EEE83129.1| predicted protein [Populus trichocarpa]	XP_002298324	0	88	922.154
Contig696	protein	921	gi|217074720|gb|ACJ85720.1|unknown [Medicago truncatula]	ACJ85720	3.63559e-97	90	359.377
Contig698	40s ribosomal protein s28	527	gi|124359133|gb|ABD32492.2|Ribosomal protein S28e [Medicago truncatula]	ABD32492	1.33421e-20	100	103.219
Contig699	40s ribosomal protein s28	583	gi|124359133|gb|ABD32492.2|Ribosomal protein S28e [Medicago truncatula]	ABD32492	1.60396e-21	100	106.686
Contig700	calcineurin b-like protein 2	899	gi|157955933|gb|ABW06390.1|CBL3 [Gossypium hirsutum] >gi|157955939|gb|ABW06393.1| CBL3 [Gossypium hirsutum]	ABW06390	1.80791e-37	96	160.999
Contig701	lipase class 3 family protein	1233	gi|224070784|ref|XP_002303235.1|predicted protein [Populus trichocarpa] >gi|222840667|gb|EEE78214.1| predicted protein [Populus trichocarpa]	XP_002303235	2.20023e-141	89	506.908
Contig702	lipase class 3 family protein	847	gi|224070784|ref|XP_002303235.1|predicted protein [Populus trichocarpa] >gi|222840667|gb|EEE78214.1| predicted protein [Populus trichocarpa]	XP_002303235	3.00106e-132	91	475.707
Contig703	lipase class 3 family protein	549	gi|297742985|emb|CBI35852.3|unnamed protein product [Vitis vinifera]	CBI35852	3.99937e-45	83	184.882
Contig704	lipase class 3 family protein	1453	gi|225442081|ref|XP_002272507.1|PREDICTED: hypothetical protein [Vitis vinifera]	XP_002272507	4.80014e-93	74	346.665
Contig705	chloroplast-targeted copper	2082	gi|255542572|ref|XP_002512349.1|chloroplast-targeted copper chaperone, putative [Ricinus communis] >gi|223548310|gb|EEF49801.1| chloroplast-targeted copper chaperone, putative [Ricinus communis]	XP_002512349	9.0588e-62	51	243.432
Contig706	heavy metal transport detoxification domain-containing protein	1446	gi|225451017|ref|XP_002280973.1|PREDICTED: hypothetical protein [Vitis vinifera]	XP_002280973	7.99448e-40	72	169.859
Contig709	protein	2579	gi|297743296|emb|CBI36163.3|unnamed protein product [Vitis vinifera]	CBI36163	2.16322e-108	73	398.667
Contig710	inositol phosphorylceramide synthase 2	1670	gi|225440552|ref|XP_002276211.1|PREDICTED: hypothetical protein [Vitis vinifera]	XP_002276211	9.92407e-154	92	548.51
Contig711	protein	1607	gi|225440552|ref|XP_002276211.1|PREDICTED: hypothetical protein [Vitis vinifera]	XP_002276211	2.10903e-161	92	573.933
Contig712	double wrky type transfactor	2372	gi|183979108|emb|CAP08303.1|DNA-binding protein [Vitis thunbergii]	CAP08303	0	73	665.611
Contig714	double wrky type transfactor	2323	gi|225434421|ref|XP_002272040.1|PREDICTED: similar to DNA-binding protein [Vitis vinifera]	XP_002272040	0	73	646.351
Contig716	zinc finger	1159	gi|225456973|ref|XP_002278685.1|PREDICTED: hypothetical protein [Vitis vinifera] >gi|297733753|emb|CBI15000.3| unnamed protein product [Vitis vinifera]	XP_002278685	3.31959e-144	80	516.153
Contig717	protein	1380	gi|225456973|ref|XP_002278685.1|PREDICTED: hypothetical protein [Vitis vinifera] >gi|297733753|emb|CBI15000.3| unnamed protein product [Vitis vinifera]	XP_002278685	9.0121e-86	68	322.398
Contig718	protein	1720	gi|255540611|ref|XP_002511370.1|zinc finger protein, putative [Ricinus communis] >gi|223550485|gb|EEF51972.1| zinc finger protein, putative [Ricinus communis]	XP_002511370	1.31645e-124	72	451.825
Contig720	beta- gba2 type family protein	3124	gi|255575898|ref|XP_002528846.1|conserved hypothetical protein [Ricinus communis] >gi|223531697|gb|EEF33520.1| conserved hypothetical protein [Ricinus communis]	XP_002528846	0	86	1422.14
Contig721	gras family transcription factor	2381	gi|302399051|gb|ADL36820.1|SCL domain class transcription factor [Malus x domestica]	ADL36820	0	89	885.174
Contig722	chitin-inducible gibberellin-responsive	864	gi|302399051|gb|ADL36820.1|SCL domain class transcription factor [Malus x domestica]	ADL36820	4.77737e-125	87	451.825
Contig723	gras family transcription factor	2458	gi|302399051|gb|ADL36820.1|SCL domain class transcription factor [Malus x domestica]	ADL36820	0	88	877.085
Contig724	cation-transporting atpase	3476	gi|225432830|ref|XP_002279629.1|PREDICTED: hypothetical protein [Vitis vinifera]	XP_002279629	0	92	540.806
Contig725	protein dom3z-like protein	1705	gi|225427383|ref|XP_002283072.1|PREDICTED: hypothetical protein [Vitis vinifera]	XP_002283072	0	91	682.945
Contig726	protein dom3z-like protein	740	gi|255551279|ref|XP_002516686.1|Protein dom-3, putative [Ricinus communis] >gi|223544181|gb|EEF45705.1| Protein dom-3, putative [Ricinus communis]	XP_002516686	6.98013e-14	88	59.6918
Contig727	uracil phosphoribosyltransferase	2545	gi|225463508|ref|XP_002263911.1|PREDICTED: hypothetical protein [Vitis vinifera] >gi|296090033|emb|CBI39852.3| unnamed protein product [Vitis vinifera]	XP_002263911	0	96	801.586
Contig729	methionine synthase	1438	gi|255569484|ref|XP_002525709.1|5-methyltetrahydropteroyltriglutamate--homocysteine methyltransferase, putative [Ricinus communis] >gi|223535009|gb|EEF36692.1| 5-methyltetrahydropteroyltriglutamate--homocysteine methyltransferase, putative [Ricinus communis]	XP_002525709	1.34119e-180	97	637.491
Contig730	vitamin-b12 independent methionine 5-methyltetrahydropteroyltriglutamate-homocysteine	1484	gi|224146039|ref|XP_002325856.1|vitamin-b12 independent methionine synthase, 5-methyltetrahydropteroyltriglutamate-homocysteine [Populus trichocarpa] >gi|222862731|gb|EEF00238.1| vitamin-b12 independent methionine synthase, 5-methyltetrahydropteroyltriglutamate-homocysteine [Populus trichocarpa]	XP_002325856	0	94	808.135
Contig731	phospholipid-translocating atpase	3996	gi|255560731|ref|XP_002521379.1|Phospholipid-transporting ATPase, putative [Ricinus communis] >gi|223539457|gb|EEF41047.1| Phospholipid-transporting ATPase, putative [Ricinus communis]	XP_002521379	0	88	1911.73
Contig732	aminophospholipid atpase	284	gi|307136290|gb|ADN34117.1|phospholipid-transporting ATPase [Cucumis melo subsp. melo]	ADN34117	1.20725e-38	93	162.925
Contig733	phospholipid-translocating atpase	1909	gi|255560731|ref|XP_002521379.1|Phospholipid-transporting ATPase, putative [Ricinus communis] >gi|223539457|gb|EEF41047.1| Phospholipid-transporting ATPase, putative [Ricinus communis]	XP_002521379	0	91	967.222
Contig734	myb51 protein	1102	gi|225451389|ref|XP_002265082.1|PREDICTED: hypothetical protein [Vitis vinifera] >gi|296087102|emb|CBI33476.3| unnamed protein product [Vitis vinifera]	XP_002265082	3.47266e-87	73	326.635
Contig735	myb51 protein	1224	gi|224077334|ref|XP_002305215.1|predicted protein [Populus trichocarpa] >gi|222848179|gb|EEE85726.1| predicted protein [Populus trichocarpa]	XP_002305215	3.07847e-95	72	353.599
Contig737	glutamate receptor	1945	gi|255566387|ref|XP_002524179.1|glutamate receptor 3 plant, putative [Ricinus communis] >gi|223536548|gb|EEF38194.1| glutamate receptor 3 plant, putative [Ricinus communis]	XP_002524179	0	88	889.412
Contig739	glutamate receptor	1750	gi|255566387|ref|XP_002524179.1|glutamate receptor 3 plant, putative [Ricinus communis] >gi|223536548|gb|EEF38194.1| glutamate receptor 3 plant, putative [Ricinus communis]	XP_002524179	0	87	880.937
Contig740	glutamate receptor	1080	gi|255566387|ref|XP_002524179.1|glutamate receptor 3 plant, putative [Ricinus communis] >gi|223536548|gb|EEF38194.1| glutamate receptor 3 plant, putative [Ricinus communis]	XP_002524179	4.9712e-123	88	445.662
Contig741	protein	2223	gi|255555031|ref|XP_002518553.1|ATP binding protein, putative [Ricinus communis] >gi|223542398|gb|EEF43940.1| ATP binding protein, putative [Ricinus communis]	XP_002518553	0	71	693.73
Contig742	ferredoxin-dependent glutamate synthase 1	1442	gi|255571945|ref|XP_002526914.1|glutamate synthase, putative [Ricinus communis] >gi|223533733|gb|EEF35467.1| glutamate synthase, putative [Ricinus communis]	XP_002526914	0	87	671.774
Contig743	ferredoxin-dependent glutamate synthase 1	1778	gi|297739935|emb|CBI30117.3|unnamed protein product [Vitis vinifera]	CBI30117	0	95	830.861
Contig744	ferredoxin-dependent glutamate synthase 1	4509	gi|297739935|emb|CBI30117.3|unnamed protein product [Vitis vinifera]	CBI30117	0	96	2256.1
Contig745	senescence-inducible chloroplast stay-green protein	663	gi|162135178|gb|ABX82698.1|stay green protein [Capsicum annuum] >gi|170947249|emb|CAN88917.2| chlorophyll retainer (stay green) [Capsicum annuum] >gi|171903868|gb|ACB56586.1| chlorophyll retainer [Capsicum annuum]	ABX82698	3.59872e-96	84	355.14
Contig746	senescence-inducible chloroplast stay-green protein	1673	gi|156713217|dbj|BAF76351.1|senescence-inducible chloroplast stay-green protein [Pisum sativum] >gi|157888391|emb|CAP04954.1| senescence-inducible chloroplast stay-green protein [Pisum sativum]	BAF76351	8.83719e-102	82	375.941
Contig747	uncharacterized protein	1033	gi|255582607|ref|XP_002532085.1|conserved hypothetical protein [Ricinus communis] >gi|223528245|gb|EEF30299.1| conserved hypothetical protein [Ricinus communis]	XP_002532085	4.12343e-47	77	193.356
Contig748	core-2 i-branching beta- -n-acetylglucosaminyltransferase family protein	988	gi|225444319|ref|XP_002264137.1|PREDICTED: hypothetical protein [Vitis vinifera] >gi|302144098|emb|CBI23203.3| unnamed protein product [Vitis vinifera]	XP_002264137	1.354e-92	90	344.354
Contig749	core-2 i-branching beta- -n-acetylglucosaminyltransferase family protein	349	gi|224115850|ref|XP_002317140.1|predicted protein [Populus trichocarpa] >gi|222860205|gb|EEE97752.1| predicted protein [Populus trichocarpa]	XP_002317140	4.41203e-28	67	127.872
Contig751	core-2 i-branching beta- -n-acetylglucosaminyltransferase family protein	1752	gi|225444319|ref|XP_002264137.1|PREDICTED: hypothetical protein [Vitis vinifera] >gi|302144098|emb|CBI23203.3| unnamed protein product [Vitis vinifera]	XP_002264137	1.25189e-154	82	551.592
Contig752	mate efflux family protein	2085	gi|225439540|ref|XP_002264433.1|PREDICTED: similar to MATE efflux family protein [Vitis vinifera] >gi|297735614|emb|CBI18108.3| unnamed protein product [Vitis vinifera]	XP_002264433	5.31757e-179	74	632.869
Contig753	homeobox protein knotted-1-like 3	2142	gi|111038269|gb|ABH03531.1|class II knotted-like homeobox protein [Prunus persica] >gi|215983122|gb|ACJ71731.1| class II knotted-like homeobox transcription factor [Prunus persica]	ABH03531	2.15862e-159	81	567.77
Contig754	homeobox protein knotted-1-like 3	2262	gi|210160856|gb|ACJ09316.1|KNAT3-like transcription factor [Juglans nigra]	ACJ09316	3.46121e-147	79	527.324
Contig755	dmi1 protein	1801	gi|224145336|ref|XP_002325606.1|predicted protein [Populus trichocarpa] >gi|222862481|gb|EEE99987.1| predicted protein [Populus trichocarpa]	XP_002325606	0	94	847.81
Contig756	ion channel dmi1- chloroplast expressed	860	gi|296084311|emb|CBI24699.3|unnamed protein product [Vitis vinifera]	CBI24699	7.45844e-38	58	162.155
Contig757	protein	2006	gi|225434137|ref|XP_002274786.1|PREDICTED: hypothetical protein [Vitis vinifera]	XP_002274786	0	79	813.527
Contig758	rna polymerase ii transcription mediator	1282	gi|255580943|ref|XP_002531290.1|protein with unknown function [Ricinus communis] >gi|223529123|gb|EEF31103.1| protein with unknown function [Ricinus communis]	XP_002531290	7.1006e-98	90	362.459
Contig759	rna polymerase ii transcription mediator	835	gi|224130642|ref|XP_002328340.1|predicted protein [Populus trichocarpa] >gi|222838055|gb|EEE76420.1| predicted protein [Populus trichocarpa]	XP_002328340	7.20307e-123	93	444.506
Contig760	unnamed protein product [Vitis vinifera]	301	gi|298204848|emb|CBI34155.3|unnamed protein product [Vitis vinifera]	CBI34155	8.84082e-13	78	77.0258
Contig761	rna polymerase ii transcription mediator	2269	gi|255580943|ref|XP_002531290.1|protein with unknown function [Ricinus communis] >gi|223529123|gb|EEF31103.1| protein with unknown function [Ricinus communis]	XP_002531290	0	85	952.199
Contig762	pto kinase interactor 1	1653	gi|255548287|ref|XP_002515200.1|Serine/threonine-protein kinase PBS1, putative [Ricinus communis] >gi|223545680|gb|EEF47184.1| Serine/threonine-protein kinase PBS1, putative [Ricinus communis]	XP_002515200	8.0241e-180	94	635.18
Contig764	protein	580	gi|296086670|emb|CBI32305.3|unnamed protein product [Vitis vinifera]	CBI32305	7.9612e-37	78	157.532
Contig765	transferase-like protein	1692	gi|75164750|sp|Q948X8.1|MTNA_TOBACRecName: Full=Methylthioribose-1-phosphate isomerase; Short=M1Pi; Short=MTR-1-P isomerase; AltName: Full=S-methyl-5-thioribose-1-phosphate isomerase; AltName: Full=Translation initiation factor eIF-2B subunit alpha/beta/delta-like protein >gi|15216226|dbj|BAB63262.1| CIG2 [Nicotiana tabacum]	Q948X8	2.25912e-145	87	520.776
Contig766	type i inositol polyphosphate 5-	2486	gi|224126543|ref|XP_002329580.1|predicted protein [Populus trichocarpa] >gi|222870289|gb|EEF07420.1| predicted protein [Populus trichocarpa]	XP_002329580	6.51934e-179	79	632.869
Contig767	type i inositol polyphosphate 5-	977	gi|297742162|emb|CBI33949.3|unnamed protein product [Vitis vinifera]	CBI33949	3.85661e-92	88	342.813
Contig769	heat shock	2313	gi|255575054|ref|XP_002528432.1|heat shock protein, putative [Ricinus communis] >gi|223532108|gb|EEF33915.1| heat shock protein, putative [Ricinus communis]	XP_002528432	0	97	1130.16
Contig770	serine threonine-protein kinase nek1	1099	gi|224130678|ref|XP_002328349.1|predicted protein [Populus trichocarpa] >gi|222838064|gb|EEE76429.1| predicted protein [Populus trichocarpa]	XP_002328349	1.65043e-105	72	387.497
Contig771	copper ion binding protein	1268	gi|307136356|gb|ADN34170.1|hypothetical protein [Cucumis melo subsp. melo]	ADN34170	2.56704e-92	83	343.969
Contig772	serine threonine-protein kinase nek1	2496	gi|224130678|ref|XP_002328349.1|predicted protein [Populus trichocarpa] >gi|222838064|gb|EEE76429.1| predicted protein [Populus trichocarpa]	XP_002328349	0	81	863.603
Contig773	rubisco subunit binding-protein alpha subunit	2018	gi|224104681|ref|XP_002313525.1|predicted protein [Populus trichocarpa] >gi|222849933|gb|EEE87480.1| predicted protein [Populus trichocarpa]	XP_002313525	0	95	958.362
Contig774	rubisco subunit binding-protein alpha subunit	440	gi|168415058|gb|ACA23472.1|chaperonin 60 alpha subunit [Arachis diogoi]	ACA23472	9.28084e-31	93	136.732
Contig776	uncharacterized protein	747	gi|224137868|ref|XP_002326460.1|predicted protein [Populus trichocarpa] >gi|222833782|gb|EEE72259.1| predicted protein [Populus trichocarpa]	XP_002326460	4.58808e-11	92	72.7886
Contig777	uncharacterized protein	1091	gi|224071109|ref|XP_002303359.1|predicted protein [Populus trichocarpa] >gi|222840791|gb|EEE78338.1| predicted protein [Populus trichocarpa]	XP_002303359	1.32399e-14	90	85.5001
Contig779	protein	376	gi|296084196|emb|CBI24584.3|unnamed protein product [Vitis vinifera]	CBI24584	2.17583e-43	77	178.718
Contig780	protein	2171	gi|225426946|ref|XP_002266352.1|PREDICTED: hypothetical protein [Vitis vinifera] >gi|297741153|emb|CBI31884.3| unnamed protein product [Vitis vinifera]	XP_002266352	0	91	1004.97
Contig781	protein	374	gi|225466091|ref|XP_002265025.1|PREDICTED: hypothetical protein [Vitis vinifera]	XP_002265025	1.18215e-47	87	167.933
Contig782	protein	1638	gi|225426946|ref|XP_002266352.1|PREDICTED: hypothetical protein [Vitis vinifera] >gi|297741153|emb|CBI31884.3| unnamed protein product [Vitis vinifera]	XP_002266352	0	93	835.484
Contig784	protein vps54	2037	gi|255572073|ref|XP_002526977.1|vacuolar protein sorting, putative [Ricinus communis] >gi|223533668|gb|EEF35404.1| vacuolar protein sorting, putative [Ricinus communis]	XP_002526977	0	83	707.212
Contig785	protein vps54	2024	gi|225444233|ref|XP_002272177.1|PREDICTED: hypothetical protein [Vitis vinifera]	XP_002272177	1.44427e-165	82	588.186
Contig789	mscs-like 2 protein	2892	gi|116268423|gb|ABJ96380.1|expressed protein [Prunus persica]	ABJ96380	3.66999e-120	76	437.958
Contig790	mscs-like 2 protein	2808	gi|255586028|ref|XP_002533682.1|conserved hypothetical protein [Ricinus communis] >gi|223526417|gb|EEF28698.1| conserved hypothetical protein [Ricinus communis]	XP_002533682	0	78	813.527
Contig791	diacylglycerol kinase 5	1676	gi|255553919|ref|XP_002518000.1|diacylglycerol kinase, alpha, putative [Ricinus communis] >gi|223542982|gb|EEF44518.1| diacylglycerol kinase, alpha, putative [Ricinus communis]	XP_002518000	0	86	725.317
Contig792	diacylglycerol kinase 5	859	gi|255553919|ref|XP_002518000.1|diacylglycerol kinase, alpha, putative [Ricinus communis] >gi|223542982|gb|EEF44518.1| diacylglycerol kinase, alpha, putative [Ricinus communis]	XP_002518000	3.72621e-130	87	468.774
Contig793	diacylglycerol kinase 5	1125	gi|255553919|ref|XP_002518000.1|diacylglycerol kinase, alpha, putative [Ricinus communis] >gi|223542982|gb|EEF44518.1| diacylglycerol kinase, alpha, putative [Ricinus communis]	XP_002518000	2.17154e-68	85	264.233
Contig794	dead-box atp-dependent rna helicase 8	922	gi|297745244|emb|CBI40324.3|unnamed protein product [Vitis vinifera]	CBI40324	9.05724e-56	100	221.861
Contig795	rna helicase	2287	gi|297745244|emb|CBI40324.3|unnamed protein product [Vitis vinifera]	CBI40324	0	96	811.601
Contig796	prli-interacting factor a	2848	gi|255574418|ref|XP_002528122.1|conserved hypothetical protein [Ricinus communis] >gi|223532461|gb|EEF34252.1| conserved hypothetical protein [Ricinus communis]	XP_002528122	2.69028e-91	64	342.043
Contig798	pentatricopeptide repeat-containing protein	670	gi|225467382|ref|XP_002268636.1|PREDICTED: hypothetical protein [Vitis vinifera]	XP_002268636	1.19255e-70	83	270.396
Contig799	pentatricopeptide repeat-containing protein	2039	gi|225467382|ref|XP_002268636.1|PREDICTED: hypothetical protein [Vitis vinifera]	XP_002268636	5.41731e-128	76	463.381
Contig800	pentatricopeptide repeat-containing protein	1129	gi|255555097|ref|XP_002518586.1|pentatricopeptide repeat-containing protein, putative [Ricinus communis] >gi|223542431|gb|EEF43973.1| pentatricopeptide repeat-containing protein, putative [Ricinus communis]	XP_002518586	8.8521e-70	76	268.855
Contig801	protein transport protein sec13	1715	gi|225452646|ref|XP_002281856.1|PREDICTED: hypothetical protein [Vitis vinifera] >gi|147809687|emb|CAN73348.1| hypothetical protein VITISV_040760 [Vitis vinifera]	XP_002281856	8.11258e-167	96	592.038
Contig802	protein transport protein sec13	1161	gi|225452646|ref|XP_002281856.1|PREDICTED: hypothetical protein [Vitis vinifera] >gi|147809687|emb|CAN73348.1| hypothetical protein VITISV_040760 [Vitis vinifera]	XP_002281856	1.64275e-167	95	593.578
Contig803	g-protein beta subunit	595	gi|320590763|gb|EFX03206.1|g-protein beta subunit [Grosmannia clavigera kw1407]	EFX03206	1.6913e-53	99	213.001
Contig804	g-protein comlpex beta subunit	1100	gi|330927238|ref|XP_003301795.1|hypothetical protein PTT_13386 [Pyrenophora teres f. teres 0-1] >gi|311323213|gb|EFQ90102.1| hypothetical protein PTT_13386 [Pyrenophora teres f. teres 0-1] >gi|312214047|emb|CBX94049.1| similar to guanine nucleotide-binding protein subunit beta-2-like 1 [Leptosphaeria maculans]	XP_003301795	2.33449e-176	100	622.854
Contig805	g-protein beta subunit	410	gi|302914148|ref|XP_003051079.1|predicted protein [Nectria haematococca mpVI 77-13-4] >gi|256732017|gb|EEU45366.1| predicted protein [Nectria haematococca mpVI 77-13-4]	XP_003051079	3.28818e-76	100	287.73
Contig806	agmatine deiminase	1386	gi|317106658|dbj|BAJ53162.1|JHL10I11.8 [Jatropha curcas]	BAJ53162	2.32595e-174	86	616.69
Contig809	cytosolic invertase 2	408	gi|112383516|gb|ABI17895.1|neutral/alkaline invertase [Coffea arabica]	ABI17895	5.62181e-68	96	260.381
Contig810	neutral invertase-like protein	756	gi|51587334|emb|CAG30577.1|putative neutral/alkaline invertase [Lotus japonicus]	CAG30577	8.08731e-104	97	380.948
Contig811	cytosolic invertase 1	2353	gi|74476783|gb|ABA08442.1|neutral/alkaline invertase [Manihot esculenta]	ABA08442	0	97	1066.99
Contig812	mitochondrial processing peptidase	2534	gi|12802327|gb|AAK07827.1|AF297643_1mitochondrial processing peptidase beta subunit [Cucumis melo]	AAK07827	0	95	862.062
Contig813	mitochondrial processing peptidase	1252	gi|12802327|gb|AAK07827.1|AF297643_1mitochondrial processing peptidase beta subunit [Cucumis melo]	AAK07827	8.80418e-154	95	548.125
Contig817	protein	525	gi|255537233|ref|XP_002509683.1|conserved hypothetical protein [Ricinus communis] >gi|223549582|gb|EEF51070.1| conserved hypothetical protein [Ricinus communis]	XP_002509683	9.82259e-17	80	70.8626
Contig818	protein kinase	1431	gi|224085517|ref|XP_002307603.1|predicted protein [Populus trichocarpa] >gi|222857052|gb|EEE94599.1| predicted protein [Populus trichocarpa]	XP_002307603	9.57868e-171	87	604.749
Contig819	protein kinase	1773	gi|255567520|ref|XP_002524739.1|protein kinase atmrk1, putative [Ricinus communis] >gi|223535923|gb|EEF37582.1| protein kinase atmrk1, putative [Ricinus communis]	XP_002524739	7.17348e-174	86	615.535
Contig820	protein kinase	251	gi|225437100|ref|XP_002279919.1|PREDICTED: hypothetical protein [Vitis vinifera]	XP_002279919	1.48159e-28	95	129.413
Contig821	uridylate kinase	777	gi|255552374|ref|XP_002517231.1|Uridylate kinase, putative [Ricinus communis] >gi|223543602|gb|EEF45131.1| Uridylate kinase, putative [Ricinus communis]	XP_002517231	5.59718e-79	94	298.516
Contig822	uridylate kinase	1416	gi|255552374|ref|XP_002517231.1|Uridylate kinase, putative [Ricinus communis] >gi|223543602|gb|EEF45131.1| Uridylate kinase, putative [Ricinus communis]	XP_002517231	6.23031e-106	96	389.423
Contig823	sec14p-like phosphatidylinositol transfer family protein	2353	gi|297744366|emb|CBI37336.3|unnamed protein product [Vitis vinifera]	CBI37336	0	74	677.937
Contig824	sec14p-like phosphatidylinositol transfer family protein	2160	gi|297744366|emb|CBI37336.3|unnamed protein product [Vitis vinifera]	CBI37336	0	76	722.235
Contig825	protein	1116	gi|297744366|emb|CBI37336.3|unnamed protein product [Vitis vinifera]	CBI37336	5.17341e-147	85	327.02
Contig826	60s ribosomal protein l3	296	gi|336263974|ref|XP_003346766.1|hypothetical protein SMAC_04198 [Sordaria macrospora k-hell] >gi|289616290|emb|CBI57086.1| unnamed protein product [Sordaria macrospora]	XP_003346766	7.71342e-49	98	196.823
Contig827	60s ribosomal protein l3	1057	gi|302915465|ref|XP_003051543.1|predicted protein [Nectria haematococca mpVI 77-13-4] >gi|256732482|gb|EEU45830.1| predicted protein [Nectria haematococca mpVI 77-13-4]	XP_003051543	1.38444e-146	99	523.857
Contig828	60s ribosomal protein l3	242	gi|310794485|gb|EFQ29946.1|ribosomal protein L3 [Glomerella graminicola M1.001]	EFQ29946	2.72186e-38	100	161.77
Contig829	60s ribosomal protein l3	1236	gi|189204215|ref|XP_001938443.1|60S ribosomal protein L3 [Pyrenophora tritici-repentis Pt-1C-BFP] >gi|187985542|gb|EDU51030.1| 60S ribosomal protein L3 [Pyrenophora tritici-repentis Pt-1C-BFP]	XP_001938443	0	98	753.821
Contig831	casein kinase ii beta chain ckb2	1578	gi|225453309|ref|XP_002269020.1|PREDICTED: hypothetical protein isoform 1 [Vitis vinifera] >gi|297734650|emb|CBI16701.3| unnamed protein product [Vitis vinifera]	XP_002269020	3.12213e-109	86	400.593
Contig832	casein kinase 2 subunit beta	163	gi|45238341|emb|CAD27343.1|protein kinase 2 beta chain [Nicotiana tabacum]	CAD27343	3.47699e-25	98	118.242
Contig835	proteasome assembly chaperone 3	1007	gi|255567339|ref|XP_002524649.1|conserved hypothetical protein [Ricinus communis] >gi|223536010|gb|EEF37668.1| conserved hypothetical protein [Ricinus communis]	XP_002524649	9.52229e-33	80	145.591
Contig839	protein	1527	gi|255555647|ref|XP_002518859.1|cdk8, putative [Ricinus communis] >gi|223541846|gb|EEF43392.1| cdk8, putative [Ricinus communis]	XP_002518859	0	92	639.417
Contig840	cyclin-dependent kinase e-1	990	gi|224058111|ref|XP_002299450.1|predicted protein [Populus trichocarpa] >gi|222846708|gb|EEE84255.1| predicted protein [Populus trichocarpa]	XP_002299450	4.4606e-27	75	126.716
Contig841	light-harvesting complex ii protein lhcb6	508	gi|8954298|gb|AAD27882.2|AF139470_1chlorophyll a/b-binding protein CP24 precursor [Vigna radiata]	AAD27882	7.52173e-20	78	100.523
Contig842	light-harvesting complex ii protein lhcb6	1073	gi|224070503|ref|XP_002303160.1|light-harvesting complex II protein Lhcb6 [Populus trichocarpa] >gi|118487218|gb|ABK95437.1| unknown [Populus trichocarpa] >gi|118489807|gb|ABK96703.1| unknown [Populus trichocarpa x Populus deltoides] >gi|222840592|gb|EEE78139.1| light-harvesting complex II protein Lhcb6 [Populus trichocarpa]	XP_002303160	5.6363e-103	97	379.022
Contig844	octicosapeptide phox bem1p domain-containing protein	1330	gi|255570665|ref|XP_002526287.1|ATP binding protein, putative [Ricinus communis] >gi|223534368|gb|EEF36076.1| ATP binding protein, putative [Ricinus communis]	XP_002526287	3.84257e-102	73	376.711
Contig845	protein	1056	gi|255570665|ref|XP_002526287.1|ATP binding protein, putative [Ricinus communis] >gi|223534368|gb|EEF36076.1| ATP binding protein, putative [Ricinus communis]	XP_002526287	1.42021e-58	73	231.491
Contig846	protein	1139	gi|255570665|ref|XP_002526287.1|ATP binding protein, putative [Ricinus communis] >gi|223534368|gb|EEF36076.1| ATP binding protein, putative [Ricinus communis]	XP_002526287	5.81227e-69	66	266.159
Contig847	1-aminocyclopropane-1-carboxylic acid oxidase	3232	gi|255648179|gb|ACU24543.1|unknown [Glycine max]	ACU24543	4.18174e-96	92	358.221
Contig848	arp protein	837	gi|225428782|ref|XP_002285205.1|PREDICTED: hypothetical protein [Vitis vinifera] >gi|297741296|emb|CBI32427.3| unnamed protein product [Vitis vinifera]	XP_002285205	6.18524e-98	91	361.688
Contig850	arp protein	2605	gi|225428782|ref|XP_002285205.1|PREDICTED: hypothetical protein [Vitis vinifera] >gi|297741296|emb|CBI32427.3| unnamed protein product [Vitis vinifera]	XP_002285205	0	89	963.755
Contig851	protein kinase domain-containing protein	2716	gi|255585466|ref|XP_002533426.1|kinase, putative [Ricinus communis] >gi|223526726|gb|EEF28957.1| kinase, putative [Ricinus communis]	XP_002533426	0	85	707.597
Contig852	protein kinase domain-containing protein	2724	gi|255585466|ref|XP_002533426.1|kinase, putative [Ricinus communis] >gi|223526726|gb|EEF28957.1| kinase, putative [Ricinus communis]	XP_002533426	0	75	961.444
Contig853	methyl binding domain protein	2686	gi|297742566|emb|CBI34715.3|unnamed protein product [Vitis vinifera]	CBI34715	3.00495e-44	48	185.652
Contig854	methyl binding domain protein	2802	gi|297742566|emb|CBI34715.3|unnamed protein product [Vitis vinifera]	CBI34715	6.57658e-50	45	204.527
Contig855	hypothetical protein VITISV_017618 [Vitis vinifera]	642	gi|147789543|emb|CAN59832.1|hypothetical protein VITISV_017618 [Vitis vinifera]	CAN59832	3.81841e-07	59	59.3066
Contig856	50s ribosomal protein l9	1053	gi|225436446|ref|XP_002274311.1|PREDICTED: hypothetical protein [Vitis vinifera]	XP_002274311	2.18074e-59	90	234.187
Contig857	protein	2498	gi|224136189|ref|XP_002322265.1|predicted protein [Populus trichocarpa] >gi|222869261|gb|EEF06392.1| predicted protein [Populus trichocarpa]	XP_002322265	0	61	644.81
Contig858	protein	3105	gi|255540213|ref|XP_002511171.1|conserved hypothetical protein [Ricinus communis] >gi|223550286|gb|EEF51773.1| conserved hypothetical protein [Ricinus communis]	XP_002511171	0	65	654.825
Contig860	e3 ubiquitin-protein ligase rglg2	1318	gi|297832774|ref|XP_002884269.1|hypothetical protein ARALYDRAFT_896079 [Arabidopsis lyrata subsp. lyrata] >gi|297330109|gb|EFH60528.1| hypothetical protein ARALYDRAFT_896079 [Arabidopsis lyrata subsp. lyrata]	XP_002884269	1.15223e-66	76	258.84
Contig861	e3 ubiquitin-protein ligase rglg2	1656	gi|225452296|ref|XP_002271885.1|PREDICTED: hypothetical protein [Vitis vinifera] >gi|296087586|emb|CBI34842.3| unnamed protein product [Vitis vinifera]	XP_002271885	1.05789e-155	85	555.058
Contig862	PREDICTED: hypothetical protein [Vitis vinifera]	1586	gi|225460482|ref|XP_002269073.1|PREDICTED: hypothetical protein [Vitis vinifera]	XP_002269073	1.80723e-112	80	281.952
Contig863	hypothetical protein VITISV_034560 [Vitis vinifera]	1064	gi|147856623|emb|CAN80320.1|hypothetical protein VITISV_034560 [Vitis vinifera]	CAN80320	6.04984e-41	87	172.94
Contig864	hypothetical protein VITISV_027174 [Vitis vinifera]	290	gi|147790768|emb|CAN75041.1|hypothetical protein VITISV_027174 [Vitis vinifera]	CAN75041	2.04934e-41	87	172.17
Contig865	protein	970	gi|225434891|ref|XP_002283273.1|PREDICTED: hypothetical protein [Vitis vinifera] >gi|297746048|emb|CBI16104.3| unnamed protein product [Vitis vinifera]	XP_002283273	1.10746e-99	73	367.851
Contig866	aaa-type atpase	1319	gi|225434891|ref|XP_002283273.1|PREDICTED: hypothetical protein [Vitis vinifera] >gi|297746048|emb|CBI16104.3| unnamed protein product [Vitis vinifera]	XP_002283273	0	94	671.774
Contig867	protein	2534	gi|225434891|ref|XP_002283273.1|PREDICTED: hypothetical protein [Vitis vinifera] >gi|297746048|emb|CBI16104.3| unnamed protein product [Vitis vinifera]	XP_002283273	0	90	1035.02
Contig868	tonoplast intrinsic protein	956	gi|9988412|dbj|BAB12722.1|gamma tonoplast intrinsic protein [Pyrus communis]	BAB12722	6.47469e-69	95	193.741
Contig869	tonoplast intrinsic protein	466	gi|300793604|tpg|DAA33868.1|TPA_inf: aquaporin TIP1;5 [Gossypium hirsutum]	DAA33868	2.57009e-52	96	208.379
Contig870	protein	2343	gi|224144150|ref|XP_002325202.1|predicted protein [Populus trichocarpa] >gi|222866636|gb|EEF03767.1| predicted protein [Populus trichocarpa]	XP_002325202	0	79	820.076
Contig871	protein	2486	gi|224144150|ref|XP_002325202.1|predicted protein [Populus trichocarpa] >gi|222866636|gb|EEF03767.1| predicted protein [Populus trichocarpa]	XP_002325202	0	82	928.317
Contig872	myc2	1715	gi|302398591|gb|ADL36590.1|BHLH domain class transcription factor [Malus x domestica]	ADL36590	9.00926e-150	82	535.413
Contig873	transcription factor bhlh13	460	gi|302398591|gb|ADL36590.1|BHLH domain class transcription factor [Malus x domestica]	ADL36590	2.36356e-34	83	148.673
Contig874	myc2	1339	gi|302398591|gb|ADL36590.1|BHLH domain class transcription factor [Malus x domestica]	ADL36590	4.72208e-116	79	422.935
Contig880	cell differentiation protein	1353	gi|224116534|ref|XP_002317325.1|predicted protein [Populus trichocarpa] >gi|222860390|gb|EEE97937.1| predicted protein [Populus trichocarpa]	XP_002317325	2.57142e-53	90	214.542
Contig881	cell differentiation protein	1204	gi|224116534|ref|XP_002317325.1|predicted protein [Populus trichocarpa] >gi|222860390|gb|EEE97937.1| predicted protein [Populus trichocarpa]	XP_002317325	1.29361e-146	92	524.242
Contig883	ring u-box domain-containing protein	2438	gi|225448888|ref|XP_002263930.1|PREDICTED: hypothetical protein [Vitis vinifera]	XP_002263930	0	83	795.808
Contig884	ring u-box domain-containing protein	1876	gi|224109884|ref|XP_002315343.1|predicted protein [Populus trichocarpa] >gi|222864383|gb|EEF01514.1| predicted protein [Populus trichocarpa]	XP_002315343	0	85	736.873
Contig885	protein	3568	gi|225430516|ref|XP_002285567.1|PREDICTED: hypothetical protein [Vitis vinifera]	XP_002285567	0	90	1323.92
Contig886	rna binding	364	gi|224141985|ref|XP_002324341.1|predicted protein [Populus trichocarpa] >gi|222865775|gb|EEF02906.1| predicted protein [Populus trichocarpa]	XP_002324341	3.2164e-15	57	85.1149
Contig888	basic helix-loop-helix domain-containing protein	1352	gi|255632876|gb|ACU16791.1|unknown [Glycine max]	ACU16791	7.20478e-56	86	223.016
Contig889	e3 ubiquitin-protein ligase xbat31	1696	gi|225434976|ref|XP_002283974.1|PREDICTED: hypothetical protein isoform 2 [Vitis vinifera]	XP_002283974	0	85	650.588
Contig891	e3 ubiquitin-protein ligase xbat31	1420	gi|224059502|ref|XP_002299878.1|predicted protein [Populus trichocarpa] >gi|222847136|gb|EEE84683.1| predicted protein [Populus trichocarpa]	XP_002299878	1.55996e-173	89	613.994
Contig893	late embryogenesis abundant hydroxyproline-rich glycoprotein	1076	gi|225464678|ref|XP_002275481.1|PREDICTED: hypothetical protein [Vitis vinifera]	XP_002275481	3.38956e-31	67	140.584
Contig894	calcium calmodulin-dependent protein kinase kinase	2282	gi|255578876|ref|XP_002530292.1|calcium/calmodulin-dependent protein kinase kinase, putative [Ricinus communis] >gi|223530190|gb|EEF32099.1| calcium/calmodulin-dependent protein kinase kinase, putative [Ricinus communis]	XP_002530292	1.00762e-178	84	632.098
Contig895	calcium calmodulin-dependent protein kinase	356	gi|255578876|ref|XP_002530292.1|calcium/calmodulin-dependent protein kinase kinase, putative [Ricinus communis] >gi|223530190|gb|EEF32099.1| calcium/calmodulin-dependent protein kinase kinase, putative [Ricinus communis]	XP_002530292	1.1572e-12	60	76.6406
Contig896	double-stranded rna binding	1857	gi|225440662|ref|XP_002274594.1|PREDICTED: hypothetical protein [Vitis vinifera]	XP_002274594	1.22851e-139	70	501.901
Contig897	double-stranded rna binding	2418	gi|225440662|ref|XP_002274594.1|PREDICTED: hypothetical protein [Vitis vinifera]	XP_002274594	0	76	766.918
Contig898	protein	3413	gi|225463725|ref|XP_002264162.1|PREDICTED: hypothetical protein [Vitis vinifera]	XP_002264162	7.86499e-69	47	267.7
Contig900	protein	3289	gi|296084430|emb|CBI24989.3|unnamed protein product [Vitis vinifera]	CBI24989	9.92766e-61	50	240.736
Contig901	uncharacterized protein	2037	gi|224125852|ref|XP_002329733.1|predicted protein [Populus trichocarpa] >gi|222870641|gb|EEF07772.1| predicted protein [Populus trichocarpa]	XP_002329733	6.93284e-83	87	313.538
Contig902	protein	2487	gi|255587028|ref|XP_002534105.1|Spotted leaf protein, putative [Ricinus communis] >gi|223525845|gb|EEF28280.1| Spotted leaf protein, putative [Ricinus communis]	XP_002534105	0	88	987.638
Contig903	armadillo beta-catenin repeat family protein	1649	gi|255587028|ref|XP_002534105.1|Spotted leaf protein, putative [Ricinus communis] >gi|223525845|gb|EEF28280.1| Spotted leaf protein, putative [Ricinus communis]	XP_002534105	0	88	848.581
Contig905	protein	644	gi|225452103|ref|XP_002280944.1|PREDICTED: hypothetical protein [Vitis vinifera]	XP_002280944	7.13471e-38	80	161.384
Contig906	protein	1062	gi|255551438|ref|XP_002516765.1|wall-associated kinase, putative [Ricinus communis] >gi|223544138|gb|EEF45663.1| wall-associated kinase, putative [Ricinus communis]	XP_002516765	2.21174e-59	55	234.187
Contig907	protein	1602	gi|225452103|ref|XP_002280944.1|PREDICTED: hypothetical protein [Vitis vinifera]	XP_002280944	6.10514e-169	84	598.971
Contig908	protein	1169	gi|296086694|emb|CBI32329.3|unnamed protein product [Vitis vinifera]	CBI32329	1.79836e-113	86	414.075
Contig909	protein	1881	gi|296086694|emb|CBI32329.3|unnamed protein product [Vitis vinifera]	CBI32329	0	90	650.203
Contig910	speckle-type poz	609	gi|296086694|emb|CBI32329.3|unnamed protein product [Vitis vinifera]	CBI32329	1.22041e-49	90	200.29
Contig911	c protein immunoglobulin-a-binding beta antigen	1575	gi|297811051|ref|XP_002873409.1|hypothetical protein ARALYDRAFT_487770 [Arabidopsis lyrata subsp. lyrata] >gi|297319246|gb|EFH49668.1| hypothetical protein ARALYDRAFT_487770 [Arabidopsis lyrata subsp. lyrata]	XP_002873409	4.16238e-29	53	134.42
Contig912	periaxin-like protein	1119	gi|255646086|gb|ACU23530.1|unknown [Glycine max]	ACU23530	4.09819e-35	61	153.68
Contig913	serine threonine protein phosphatase 2a regulatory subunit	1325	gi|255576493|ref|XP_002529138.1|serine/threonine protein phosphatase 2a regulatory subunit A, putative [Ricinus communis] >gi|223531417|gb|EEF33251.1| serine/threonine protein phosphatase 2a regulatory subunit A, putative [Ricinus communis]	XP_002529138	0	97	675.241
Contig914	protein phosphatase 2a subunit a3	1060	gi|255576493|ref|XP_002529138.1|serine/threonine protein phosphatase 2a regulatory subunit A, putative [Ricinus communis] >gi|223531417|gb|EEF33251.1| serine/threonine protein phosphatase 2a regulatory subunit A, putative [Ricinus communis]	XP_002529138	2.08819e-126	96	456.833
Contig915	serine threonine protein phosphatase 2a regulatory subunit	1721	gi|255576493|ref|XP_002529138.1|serine/threonine protein phosphatase 2a regulatory subunit A, putative [Ricinus communis] >gi|223531417|gb|EEF33251.1| serine/threonine protein phosphatase 2a regulatory subunit A, putative [Ricinus communis]	XP_002529138	0	96	828.165
Contig916	serine threonine protein phosphatase 2a regulatory subunit	753	gi|255576493|ref|XP_002529138.1|serine/threonine protein phosphatase 2a regulatory subunit A, putative [Ricinus communis] >gi|223531417|gb|EEF33251.1| serine/threonine protein phosphatase 2a regulatory subunit A, putative [Ricinus communis]	XP_002529138	4.74313e-72	97	275.404
Contig917	tms membrane family protein	1715	gi|225432518|ref|XP_002280143.1|PREDICTED: hypothetical protein [Vitis vinifera] >gi|297736976|emb|CBI26177.3| unnamed protein product [Vitis vinifera]	XP_002280143	1.80729e-166	91	590.882
Contig919	nuc173 domain-containing protein	2598	gi|297739648|emb|CBI29830.3|unnamed protein product [Vitis vinifera]	CBI29830	0	72	894.034
Contig920	protein	1326	gi|297739648|emb|CBI29830.3|unnamed protein product [Vitis vinifera]	CBI29830	2.19496e-65	68	254.603
Contig922	adp-ribosylation factor	886	gi|46108264|ref|XP_381190.1|ARF_AJECA ADP-RIBOSYLATION FACTOR [Gibberella zeae PH-1] >gi|302926122|ref|XP_003054231.1| predicted protein [Nectria haematococca mpVI 77-13-4] >gi|256735172|gb|EEU48518.1| predicted protein [Nectria haematococca mpVI 77-13-4]	XP_381190	9.96238e-49	100	198.364
Contig923	adp-ribosylation factor	643	gi|169607641|ref|XP_001797240.1|hypothetical protein SNOG_06879 [Phaeosphaeria nodorum SN15] >gi|189189756|ref|XP_001931217.1| ADP-ribosylation factor [Pyrenophora tritici-repentis Pt-1C-BFP] >gi|330941983|ref|XP_003306107.1| hypothetical protein PTT_19141 [Pyrenophora teres f. teres 0-1] >gi|111064410|gb|EAT85530.1| hypothetical protein SNOG_06879 [Phaeosphaeria nodorum SN15] >gi|187972823|gb|ED…	XP_001797240	2.66077e-101	100	372.089
Contig924	adp-ribosylation factor	476	gi|322708710|gb|EFZ00287.1|ADP-ribosylation factor 1 [Metarhizium anisopliae ARSEF 23]	EFZ00287	2.13187e-75	100	285.034
Contig925	adp-ribosylation factor	322	gi|225560088|gb|EEH08370.1|ADP-ribosylation factor [Ajellomyces capsulatus G186AR]	EEH08370	7.5054e-36	81	153.68
Contig926	transducin wd40 domain-containing protein	458	gi|302143045|emb|CBI20340.3|unnamed protein product [Vitis vinifera]	CBI20340	5.25206e-58	88	227.254
Contig927	transducin wd40 domain-containing protein	1971	gi|225461381|ref|XP_002282052.1|PREDICTED: hypothetical protein [Vitis vinifera]	XP_002282052	0	87	936.791
Contig928	transducin wd40 domain-containing protein	2335	gi|224117222|ref|XP_002317512.1|predicted protein [Populus trichocarpa] >gi|222860577|gb|EEE98124.1| predicted protein [Populus trichocarpa]	XP_002317512	0	86	866.685
Contig931	thioredoxin-like 5	641	gi|224138110|ref|XP_002322732.1|predicted protein [Populus trichocarpa] >gi|222867362|gb|EEF04493.1| predicted protein [Populus trichocarpa]	XP_002322732	1.52403e-24	49	117.087
Contig932	dna binding	722	gi|297735573|emb|CBI18067.3|unnamed protein product [Vitis vinifera]	CBI18067	2.65908e-45	81	186.422
Contig933	protein	996	gi|224099563|ref|XP_002311533.1|predicted protein [Populus trichocarpa] >gi|222851353|gb|EEE88900.1| predicted protein [Populus trichocarpa]	XP_002311533	1.98605e-91	87	340.502
Contig934	dna binding	797	gi|255628009|gb|ACU14349.1|unknown [Glycine max]	ACU14349	9.33846e-45	76	184.882
Contig935	protein	1010	gi|225456400|ref|XP_002280533.1|PREDICTED: hypothetical protein [Vitis vinifera]	XP_002280533	2.03573e-29	48	111.694
Contig937	protein	2790	gi|297734460|emb|CBI15707.3|unnamed protein product [Vitis vinifera]	CBI15707	0	73	883.634
Contig938	isoaspartyl peptidase l-asparaginase 3 subunit beta	2401	gi|255539857|ref|XP_002510993.1|n(4)-(beta-n-acetylglucosaminyl)-l-asparaginase, putative [Ricinus communis] >gi|223550108|gb|EEF51595.1| n(4)-(beta-n-acetylglucosaminyl)-l-asparaginase, putative [Ricinus communis]	XP_002510993	3.73325e-115	87	421.009
Contig939	ubiquitin family protein	532	gi|297793295|ref|XP_002864532.1|ubiquitin family protein [Arabidopsis lyrata subsp. lyrata] >gi|297310367|gb|EFH40791.1| ubiquitin family protein [Arabidopsis lyrata subsp. lyrata]	XP_002864532	7.41231e-35	90	150.599
Contig940	protein binding	492	gi|255547924|ref|XP_002515019.1|protein binding protein, putative [Ricinus communis] >gi|223546070|gb|EEF47573.1| protein binding protein, putative [Ricinus communis]	XP_002515019	5.54073e-15	81	84.3445
Contig941	protein binding	1554	gi|225425926|ref|XP_002272517.1|PREDICTED: hypothetical protein [Vitis vinifera] >gi|297738323|emb|CBI27524.3| unnamed protein product [Vitis vinifera]	XP_002272517	6.17343e-102	85	376.326
Contig942	ring u-box domain-containing protein	189	gi|225425926|ref|XP_002272517.1|PREDICTED: hypothetical protein [Vitis vinifera] >gi|297738323|emb|CBI27524.3| unnamed protein product [Vitis vinifera]	XP_002272517	3.29693e-15	66	85.1149
Contig943	haloacid dehalogenase superfamily protein	563	gi|225446869|ref|XP_002283859.1|PREDICTED: hypothetical protein [Vitis vinifera]	XP_002283859	2.2405e-30	83	135.961
Contig944	protein	1482	gi|224062762|ref|XP_002300885.1|predicted protein [Populus trichocarpa] >gi|222842611|gb|EEE80158.1| predicted protein [Populus trichocarpa]	XP_002300885	9.10947e-55	89	219.55
Contig946	protein	1517	gi|225446869|ref|XP_002283859.1|PREDICTED: hypothetical protein [Vitis vinifera]	XP_002283859	2.33731e-106	68	390.963
Contig947	unnamed protein product [Vitis vinifera]	754	gi|297737152|emb|CBI26353.3|unnamed protein product [Vitis vinifera]	CBI26353	1.65723e-16	83	90.8929
Contig948	uncharacterized protein	1643	gi|225432884|ref|XP_002284076.1|PREDICTED: hypothetical protein [Vitis vinifera]	XP_002284076	6.04456e-87	86	326.635
Contig949	protein	1153	gi|296090005|emb|CBI39824.3|unnamed protein product [Vitis vinifera]	CBI39824	2.56223e-88	79	330.487
Contig950	xylem serine proteinase 1	1652	gi|225447456|ref|XP_002266728.1|PREDICTED: hypothetical protein [Vitis vinifera] >gi|296085071|emb|CBI28486.3| unnamed protein product [Vitis vinifera]	XP_002266728	0	85	694.501
Contig951	xylem serine proteinase 1	1695	gi|225447456|ref|XP_002266728.1|PREDICTED: hypothetical protein [Vitis vinifera] >gi|296085071|emb|CBI28486.3| unnamed protein product [Vitis vinifera]	XP_002266728	0	88	929.858
Contig952	protein	1993	gi|224097892|ref|XP_002311089.1|predicted protein [Populus trichocarpa] >gi|222850909|gb|EEE88456.1| predicted protein [Populus trichocarpa]	XP_002311089	0	75	690.263
Contig953	auxin response	750	gi|224113039|ref|XP_002316370.1|predicted protein [Populus trichocarpa] >gi|222865410|gb|EEF02541.1| predicted protein [Populus trichocarpa]	XP_002316370	3.01128e-51	62	159.844
Contig954	auxin response	676	gi|224113039|ref|XP_002316370.1|predicted protein [Populus trichocarpa] >gi|222865410|gb|EEF02541.1| predicted protein [Populus trichocarpa]	XP_002316370	5.69043e-52	66	208.379
Contig955	proliferating-cell nucleolar antigen-like protein	2886	gi|297741823|emb|CBI33136.3|unnamed protein product [Vitis vinifera]	CBI33136	0	78	1104.35
Contig956	proliferating-cell nucleolar antigen-like protein	2386	gi|297741823|emb|CBI33136.3|unnamed protein product [Vitis vinifera]	CBI33136	0	79	1047.73
Contig957	hypothetical protein VITISV_029284 [Vitis vinifera]	849	gi|147841445|emb|CAN62411.1|hypothetical protein VITISV_029284 [Vitis vinifera]	CAN62411	4.67527e-08	68	63.1586
Contig958	protein	1635	gi|224101889|ref|XP_002312461.1|predicted protein [Populus trichocarpa] >gi|222852281|gb|EEE89828.1| predicted protein [Populus trichocarpa]	XP_002312461	3.68867e-161	89	573.163
Contig960	protein	2145	gi|255570069|ref|XP_002525997.1|conserved hypothetical protein [Ricinus communis] >gi|223534729|gb|EEF36421.1| conserved hypothetical protein [Ricinus communis]	XP_002525997	0	96	1035.79
Contig961	protein kinase-like protein	2314	gi|171921103|gb|ACB59201.1|protein kinase family protein [Brassica oleracea]	ACB59201	8.13195e-86	65	280.411
Contig963	woronin body major protein	824	gi|322693749|gb|EFY85599.1|woronin body major protein [Metarhizium acridum CQMa 102]	EFY85599	9.04016e-46	71	188.348
Contig964	woronin body major protein	376	gi|322693749|gb|EFY85599.1|woronin body major protein [Metarhizium acridum CQMa 102]	EFY85599	9.22877e-10	72	67.0106
Contig965	woronin body major protein	1720	gi|302920406|ref|XP_003053066.1|hypothetical protein NECHADRAFT_91822 [Nectria haematococca mpVI 77-13-4] >gi|256734006|gb|EEU47353.1| hypothetical protein NECHADRAFT_91822 [Nectria haematococca mpVI 77-13-4]	XP_003053066	2.33998e-97	98	361.303
Contig966	protein	971	gi|224115458|ref|XP_002317039.1|predicted protein [Populus trichocarpa] >gi|118484049|gb|ABK93910.1| unknown [Populus trichocarpa] >gi|222860104|gb|EEE97651.1| predicted protein [Populus trichocarpa]	XP_002317039	2.10805e-66	75	257.299
Contig967	protein	700	gi|224115458|ref|XP_002317039.1|predicted protein [Populus trichocarpa] >gi|118484049|gb|ABK93910.1| unknown [Populus trichocarpa] >gi|222860104|gb|EEE97651.1| predicted protein [Populus trichocarpa]	XP_002317039	1.07903e-40	66	171.014
Contig968	ring u-box domain-containing protein	476	gi|255555835|ref|XP_002518953.1|ubiquitin-protein ligase, putative [Ricinus communis] >gi|223541940|gb|EEF43486.1| ubiquitin-protein ligase, putative [Ricinus communis]	XP_002518953	4.22869e-15	95	84.7297
Contig969	rna pseudourine synthase 7	2236	gi|224134072|ref|XP_002321729.1|predicted protein [Populus trichocarpa] >gi|222868725|gb|EEF05856.1| predicted protein [Populus trichocarpa]	XP_002321729	1.62365e-173	85	614.764
Contig971	geranylgeranylated protein atgp4	1058	gi|255638141|gb|ACU19384.1|unknown [Glycine max]	ACU19384	1.02015e-48	92	198.749
Contig973	uncharacterized protein	946	gi|224134631|ref|XP_002321870.1|predicted protein [Populus trichocarpa] >gi|222868866|gb|EEF05997.1| predicted protein [Populus trichocarpa]	XP_002321870	2.94563e-25	71	120.553
Contig975	atp-binding cassette	1017	gi|296090422|emb|CBI40241.3|unnamed protein product [Vitis vinifera]	CBI40241	7.16398e-129	92	464.922
Contig976	atp-binding cassette	818	gi|296090419|emb|CBI40238.3|unnamed protein product [Vitis vinifera]	CBI40238	1.36194e-78	92	297.36
Contig977	atp-binding cassette	2421	gi|296090423|emb|CBI40242.3|unnamed protein product [Vitis vinifera]	CBI40242	0	88	987.252
Contig978	wrky transcription factor 53	715	gi|225462723|ref|XP_002267793.1|PREDICTED: hypothetical protein [Vitis vinifera]	XP_002267793	2.00649e-29	68	133.65
Contig979	protein	765	gi|259121419|gb|ACV92029.1|WRKY transcription factor 27 [(Populus tomentosa x P. bolleana) x P. tomentosa]	ACV92029	2.00702e-49	62	200.29
Contig980	wrky transcription	548	gi|255545054|ref|XP_002513588.1|WRKY transcription factor, putative [Ricinus communis] >gi|223547496|gb|EEF48991.1| WRKY transcription factor, putative [Ricinus communis]	XP_002513588	3.69831e-19	68	98.5969
Contig982	protein	1408	gi|225427189|ref|XP_002277964.1|PREDICTED: hypothetical protein [Vitis vinifera] >gi|297742091|emb|CBI33878.3| unnamed protein product [Vitis vinifera]	XP_002277964	4.72688e-106	86	389.808
Contig984	acytochrome-c oxidase electron carrier	506	gi|224115602|ref|XP_002317076.1|predicted protein [Populus trichocarpa] >gi|118482848|gb|ABK93339.1| unknown [Populus trichocarpa] >gi|222860141|gb|EEE97688.1| predicted protein [Populus trichocarpa]	XP_002317076	6.38255e-27	95	124.02
Contig985	bel1 homeotic	811	gi|255537553|ref|XP_002509843.1|bel1 homeotic protein, putative [Ricinus communis] >gi|223549742|gb|EEF51230.1| bel1 homeotic protein, putative [Ricinus communis]	XP_002509843	1.11044e-40	70	171.4
Contig986	bel1 homeotic	2089	gi|255537553|ref|XP_002509843.1|bel1 homeotic protein, putative [Ricinus communis] >gi|223549742|gb|EEF51230.1| bel1 homeotic protein, putative [Ricinus communis]	XP_002509843	0	72	725.317
Contig987	protein	1098	gi|224118400|ref|XP_002317809.1|predicted protein [Populus trichocarpa] >gi|222858482|gb|EEE96029.1| predicted protein [Populus trichocarpa]	XP_002317809	5.76655e-50	76	202.986
Contig988	protein	992	gi|255578224|ref|XP_002529980.1|calmodulin binding protein, putative [Ricinus communis] >gi|223530542|gb|EEF32423.1| calmodulin binding protein, putative [Ricinus communis]	XP_002529980	4.03445e-28	51	130.183
Contig989	uncharacterized protein	766	gi|255571806|ref|XP_002526846.1|conserved hypothetical protein [Ricinus communis] >gi|223533850|gb|EEF35581.1| conserved hypothetical protein [Ricinus communis]	XP_002526846	5.61683e-68	84	261.922
Contig990	uncharacterized protein	349	gi|255632518|gb|ACU16609.1|unknown [Glycine max]	ACU16609	6.80679e-29	82	130.568
Contig991	microtubule organization protein	479	gi|255587410|ref|XP_002534264.1|microtubule associated protein xmap215, putative [Ricinus communis] >gi|223525620|gb|EEF28119.1| microtubule associated protein xmap215, putative [Ricinus communis]	XP_002534264	2.60033e-65	88	251.521
Contig992	microtubule organization protein	3906	gi|255587410|ref|XP_002534264.1|microtubule associated protein xmap215, putative [Ricinus communis] >gi|223525620|gb|EEF28119.1| microtubule associated protein xmap215, putative [Ricinus communis]	XP_002534264	0	89	1812.74
Contig993	transmembrane protein kinase	3158	gi|255550187|ref|XP_002516144.1|erecta, putative [Ricinus communis] >gi|223544630|gb|EEF46146.1| erecta, putative [Ricinus communis]	XP_002516144	0	93	1558.5
Contig994	leucine-rich repeat protein kinase	536	gi|224092069|ref|XP_002309462.1|leucine-rich repeat protein kinase [Populus trichocarpa] >gi|222855438|gb|EEE92985.1| leucine-rich repeat protein kinase [Populus trichocarpa]	XP_002309462	7.79749e-48	91	193.741
Contig995	lrr receptor-like serine threonine-protein kinase erecta	1681	gi|255550187|ref|XP_002516144.1|erecta, putative [Ricinus communis] >gi|223544630|gb|EEF46146.1| erecta, putative [Ricinus communis]	XP_002516144	0	92	932.169
Contig996	conserved hypothetical protein [Ricinus communis]	523	gi|255567041|ref|XP_002524503.1|conserved hypothetical protein [Ricinus communis] >gi|223536291|gb|EEF37943.1| conserved hypothetical protein [Ricinus communis]	XP_002524503	2.27598e-15	80	68.1662
Contig997	uncharacterized protein	900	gi|255567041|ref|XP_002524503.1|conserved hypothetical protein [Ricinus communis] >gi|223536291|gb|EEF37943.1| conserved hypothetical protein [Ricinus communis]	XP_002524503	6.92877e-29	71	132.494
Contig1000	leo1-like family protein	2596	gi|297733888|emb|CBI15135.3|unnamed protein product [Vitis vinifera]	CBI15135	2.06973e-175	82	621.313
Contig1001	amp-binding protein	1227	gi|225447498|ref|XP_002267417.1|PREDICTED: hypothetical protein [Vitis vinifera] >gi|296085053|emb|CBI28468.3| unnamed protein product [Vitis vinifera]	XP_002267417	2.02473e-171	88	606.675
Contig1002	long chain acyl- synthetase 9	608	gi|225447498|ref|XP_002267417.1|PREDICTED: hypothetical protein [Vitis vinifera] >gi|296085053|emb|CBI28468.3| unnamed protein product [Vitis vinifera]	XP_002267417	8.23829e-91	90	337.035
Contig1003	amp deaminase	1411	gi|225439388|ref|XP_002263306.1|PREDICTED: hypothetical protein [Vitis vinifera] >gi|296083176|emb|CBI22812.3| unnamed protein product [Vitis vinifera]	XP_002263306	0	86	696.427
Contig1004	amp deaminase	3191	gi|225439388|ref|XP_002263306.1|PREDICTED: hypothetical protein [Vitis vinifera] >gi|296083176|emb|CBI22812.3| unnamed protein product [Vitis vinifera]	XP_002263306	0	91	1452.96
Contig1005	kelch repeat-containing protein	1731	gi|297736898|emb|CBI26099.3|unnamed protein product [Vitis vinifera]	CBI26099	1.04554e-145	78	521.931
Contig1006	kelch repeat-containing protein	2694	gi|297736898|emb|CBI26099.3|unnamed protein product [Vitis vinifera]	CBI26099	0	82	991.49
Contig1008	retrotransposon like protein	513	gi|147802804|emb|CAN68480.1|hypothetical protein VITISV_007280 [Vitis vinifera]	CAN68480	7.0373e-11	71	65.4698
Contig1009	amsh-like ubiquitin thiolesterase 2	1154	gi|225425529|ref|XP_002264590.1|PREDICTED: hypothetical protein [Vitis vinifera] >gi|297739036|emb|CBI28525.3| unnamed protein product [Vitis vinifera]	XP_002264590	2.09604e-90	81	337.421
Contig1010	cbl-interacting protein kinase	2054	gi|225465522|ref|XP_002273178.1|PREDICTED: similar to CBL-interacting protein kinase 6 [Vitis vinifera]	XP_002273178	6.18421e-164	82	582.793
Contig1011	cbl-interacting protein kinase	2233	gi|224089358|ref|XP_002308703.1|predicted protein [Populus trichocarpa] >gi|116265972|gb|ABJ91234.1| CBL-interacting protein kinase 6 [Populus trichocarpa] >gi|222854679|gb|EEE92226.1| predicted protein [Populus trichocarpa]	XP_002308703	9.59139e-142	85	509.22
Contig1013	fructose- -bisphosphatase	1848	gi|224082438|ref|XP_002306693.1|predicted protein [Populus trichocarpa] >gi|118489552|gb|ABK96578.1| unknown [Populus trichocarpa x Populus deltoides] >gi|222856142|gb|EEE93689.1| predicted protein [Populus trichocarpa]	XP_002306693	0	96	640.573
Contig1014	fructose- -bisphosphatase	401	gi|5305145|emb|CAB46084.1|fructose-1,6-bisphosphatase [Pisum sativum]	CAB46084	2.19315e-19	46	98.9821
Contig1015	beta-ketoacyl-acp synthase iii	918	gi|210110543|gb|ACJ07143.1|beta-ketoacyl-ACP synthase III-1 [Arachis hypogaea]	ACJ07143	1.04424e-120	93	437.573
Contig1016	3-ketoacyl-acyl carrier protein synthase iii (kas iii)	713	gi|297741159|emb|CBI31890.3|unnamed protein product [Vitis vinifera]	CBI31890	3.13574e-67	86	259.225
Contig1018	beta-ketoacyl-acp synthase iii	1702	gi|297741159|emb|CBI31890.3|unnamed protein product [Vitis vinifera]	CBI31890	0	90	668.692
Contig1019	pentatricopeptide repeat-containing protein	1046	gi|145282028|gb|ABP49617.1|ubiquitin-protein ligase-like protein [Pyrus communis]	ABP49617	1.5686e-110	90	404.06
Contig1020	pentatricopeptide repeat-containing protein	379	gi|297741611|emb|CBI32743.3|unnamed protein product [Vitis vinifera]	CBI32743	2.84421e-27	62	125.176
Contig1021	pentatricopeptide repeat-containing protein	1301	gi|297741611|emb|CBI32743.3|unnamed protein product [Vitis vinifera]	CBI32743	0	89	706.442
Contig1022	pppde thiol peptidase family protein	1429	gi|224069770|ref|XP_002303035.1|predicted protein [Populus trichocarpa] >gi|222844761|gb|EEE82308.1| predicted protein [Populus trichocarpa]	XP_002303035	3.82575e-103	79	380.178
Contig1023	protein	994	gi|297735048|emb|CBI17410.3|unnamed protein product [Vitis vinifera]	CBI17410	1.95751e-123	91	446.817
Contig1024	protein	854	gi|224094913|ref|XP_002310289.1|predicted protein [Populus trichocarpa] >gi|222853192|gb|EEE90739.1| predicted protein [Populus trichocarpa]	XP_002310289	9.22253e-105	91	384.415
Contig1025	protein	566	gi|297735048|emb|CBI17410.3|unnamed protein product [Vitis vinifera]	CBI17410	9.2353e-40	89	167.162
Contig1026	protein	1802	gi|224068739|ref|XP_002302813.1|predicted protein [Populus trichocarpa] >gi|222844539|gb|EEE82086.1| predicted protein [Populus trichocarpa]	XP_002302813	1.37986e-172	94	611.298
Contig1027	gibberellin receptor	1747	gi|224068739|ref|XP_002302813.1|predicted protein [Populus trichocarpa] >gi|222844539|gb|EEE82086.1| predicted protein [Populus trichocarpa]	XP_002302813	8.59203e-172	93	608.601
Contig1028	hypothetical lipoprotein	509	gi|170061084|ref|XP_001866083.1|conserved hypothetical protein [Culex quinquefasciatus] >gi|167879334|gb|EDS42717.1| conserved hypothetical protein [Culex quinquefasciatus]	XP_001866083	1.41854e-18	58	96.2857
Contig1029	conserved hypothetical protein [Culex quinquefasciatus]	263	gi|170061084|ref|XP_001866083.1|conserved hypothetical protein [Culex quinquefasciatus] >gi|167879334|gb|EDS42717.1| conserved hypothetical protein [Culex quinquefasciatus]	XP_001866083	3.88306e-08	56	61.6178
Contig1030	uncharacterized protein	1809	gi|225454641|ref|XP_002267090.1|PREDICTED: hypothetical protein [Vitis vinifera]	XP_002267090	4.88685e-93	86	347.051
Contig1031	uncharacterized protein	1063	gi|224124088|ref|XP_002319242.1|predicted protein [Populus trichocarpa] >gi|222857618|gb|EEE95165.1| predicted protein [Populus trichocarpa]	XP_002319242	4.34662e-31	65	140.198
Contig1033	40s ribosomal protein	820	gi|318083375|gb|ADV38313.1|putative ribosomal protein S14 [Wolffia arrhiza]	ADV38313	1.68499e-60	99	237.269
Contig1034	methionine s-methyltransferase	552	gi|255569806|ref|XP_002525867.1|Methionine S-methyltransferase, putative [Ricinus communis] >gi|223534872|gb|EEF36561.1| Methionine S-methyltransferase, putative [Ricinus communis]	XP_002525867	1.49631e-47	72	192.971
Contig1035	methionine s-methyltransferase	3678	gi|92893696|gb|ABE91874.1|SAM (and some other nucleotide) binding motif [Medicago truncatula]	ABE91874	0	83	1524.61
Contig1036	methionine s-methyltransferase	293	gi|297739444|emb|CBI29626.3|unnamed protein product [Vitis vinifera]	CBI29626	2.18671e-35	89	152.14
Contig1037	enzymatic polyprotein	1194	gi|221048148|ref|YP_002519387.1|putative enzymatic polyprotein [Rudbeckia flower distortion virus] >gi|219815610|gb|ACL36982.1| putative enzymatic polyprotein [Rudbeckia flower distortion virus]	YP_002519387	3.49404e-53	67	185.267
Contig1038	enzymatic polyprotein	454	gi|221048148|ref|YP_002519387.1|putative enzymatic polyprotein [Rudbeckia flower distortion virus] >gi|219815610|gb|ACL36982.1| putative enzymatic polyprotein [Rudbeckia flower distortion virus]	YP_002519387	9.4399e-07	70	56.9954
Contig1039	cleavage and polyadenylation specificity factor 5	1561	gi|255539475|ref|XP_002510802.1|pre-mRNA cleavage factor im, 25kD subunit, putative [Ricinus communis] >gi|223549917|gb|EEF51404.1| pre-mRNA cleavage factor im, 25kD subunit, putative [Ricinus communis]	XP_002510802	5.60049e-111	99	406.371
Contig1041	cleavage and polyadenylation specificity factor 5	1000	gi|255539475|ref|XP_002510802.1|pre-mRNA cleavage factor im, 25kD subunit, putative [Ricinus communis] >gi|223549917|gb|EEF51404.1| pre-mRNA cleavage factor im, 25kD subunit, putative [Ricinus communis]	XP_002510802	2.50786e-110	98	403.29
Contig1044	ctr1-like protein kinase	2594	gi|237857405|gb|ACR23642.1|serine/threonine protein kinase [Prunus persica]	ACR23642	0	84	1045.03
Contig1045	serine threonine-protein kinase ctr1	1618	gi|237857405|gb|ACR23642.1|serine/threonine protein kinase [Prunus persica]	ACR23642	0	81	761.525
Contig1046	plant rna cleavage stimulation	946	gi|225445638|ref|XP_002265193.1|PREDICTED: hypothetical protein [Vitis vinifera] >gi|297736046|emb|CBI24084.3| unnamed protein product [Vitis vinifera]	XP_002265193	4.49109e-66	69	256.144
Contig1047	cleavage stimulation 3 pre- subunit 77kda	2085	gi|255556727|ref|XP_002519397.1|plant RNA cleavage stimulation factor, putative [Ricinus communis] >gi|223541464|gb|EEF43014.1| plant RNA cleavage stimulation factor, putative [Ricinus communis]	XP_002519397	0	95	747.658
Contig1048	lactoylglutathione lyase family protein	976	gi|297742279|emb|CBI34428.3|unnamed protein product [Vitis vinifera]	CBI34428	8.77285e-20	100	102.449
Contig1049	protein	852	gi|255537661|ref|XP_002509897.1|catalytic, putative [Ricinus communis] >gi|223549796|gb|EEF51284.1| catalytic, putative [Ricinus communis]	XP_002509897	4.38455e-22	95	109.768
Contig1050	protein	831	gi|255537661|ref|XP_002509897.1|catalytic, putative [Ricinus communis] >gi|223549796|gb|EEF51284.1| catalytic, putative [Ricinus communis]	XP_002509897	1.93522e-27	94	127.487
Contig1051	cell cycle switch protein	668	gi|255581529|ref|XP_002531570.1|WD-repeat protein, putative [Ricinus communis] >gi|223528800|gb|EEF30806.1| WD-repeat protein, putative [Ricinus communis]	XP_002531570	1.93911e-81	96	306.22
Contig1052	cell cycle switch protein	968	gi|224101009|ref|XP_002312104.1|predicted protein [Populus trichocarpa] >gi|222851924|gb|EEE89471.1| predicted protein [Populus trichocarpa]	XP_002312104	2.08689e-82	88	310.457
Contig1053	prohibitin-like protein	1235	gi|255637310|gb|ACU18985.1|unknown [Glycine max]	ACU18985	8.36086e-141	96	504.982
Contig1054	prohibitin-like protein	1272	gi|296089030|emb|CBI38733.3|unnamed protein product [Vitis vinifera]	CBI38733	3.69103e-131	95	473.011
Contig1055	prohibitin 2	583	gi|255637310|gb|ACU18985.1|unknown [Glycine max]	ACU18985	4.08832e-17	98	92.0485
Contig1056	esterase lipase domain-containing protein	663	gi|255568530|ref|XP_002525239.1|catalytic, putative [Ricinus communis] >gi|223535536|gb|EEF37205.1| catalytic, putative [Ricinus communis]	XP_002525239	1.54352e-22	71	110.538
Contig1057	esterase lipase domain-containing protein	968	gi|296084722|emb|CBI25864.3|unnamed protein product [Vitis vinifera]	CBI25864	9.45495e-51	66	205.297
Contig1058	esterase lipase domain-containing protein	1529	gi|255568530|ref|XP_002525239.1|catalytic, putative [Ricinus communis] >gi|223535536|gb|EEF37205.1| catalytic, putative [Ricinus communis]	XP_002525239	7.48138e-161	87	572.007
Contig1060	magnesium-protoporphyrin ix monomethyl ester	1579	gi|255565372|ref|XP_002523677.1|Magnesium-protoporphyrin IX monomethyl ester [oxidative] cyclase, chloroplast precursor, putative [Ricinus communis] >gi|223537077|gb|EEF38712.1| Magnesium-protoporphyrin IX monomethyl ester [oxidative] cyclase, chloroplast precursor, putative [Ricinus communis]	XP_002523677	0	94	694.501
Contig1062	protein	1450	gi|225428883|ref|XP_002285315.1|PREDICTED: hypothetical protein [Vitis vinifera] >gi|296090460|emb|CBI40279.3| unnamed protein product [Vitis vinifera]	XP_002285315	9.73346e-62	93	242.662
Contig1063	Protein SCAR2, putative [Ricinus communis]	1114	gi|255571519|ref|XP_002526707.1|Protein SCAR2, putative [Ricinus communis] >gi|223534007|gb|EEF35729.1| Protein SCAR2, putative [Ricinus communis]	XP_002526707	1.66102e-12	41	78.5666
Contig1065	protein	1242	gi|255571519|ref|XP_002526707.1|Protein SCAR2, putative [Ricinus communis] >gi|223534007|gb|EEF35729.1| Protein SCAR2, putative [Ricinus communis]	XP_002526707	6.43169e-48	56	196.438
Contig1066	arginyl-trna synthetase	2053	gi|255546293|ref|XP_002514206.1|arginyl-tRNA synthetase, putative [Ricinus communis] >gi|223546662|gb|EEF48160.1| arginyl-tRNA synthetase, putative [Ricinus communis]	XP_002514206	0	90	1002.28
Contig1067	arginyl-trna synthetase	2367	gi|255546293|ref|XP_002514206.1|arginyl-tRNA synthetase, putative [Ricinus communis] >gi|223546662|gb|EEF48160.1| arginyl-tRNA synthetase, putative [Ricinus communis]	XP_002514206	0	91	1006.51
Contig1068	component of oligomeric golgi complex 6	414	gi|225427266|ref|XP_002281271.1|PREDICTED: hypothetical protein [Vitis vinifera] >gi|297742128|emb|CBI33915.3| unnamed protein product [Vitis vinifera]	XP_002281271	2.05678e-54	88	215.312
Contig1069	component of oligomeric golgi complex 6	2332	gi|225427266|ref|XP_002281271.1|PREDICTED: hypothetical protein [Vitis vinifera] >gi|297742128|emb|CBI33915.3| unnamed protein product [Vitis vinifera]	XP_002281271	0	89	990.719
Contig1071	lag1 and cln8 lipid-sensing domain containing protein	1124	gi|225434283|ref|XP_002263097.1|PREDICTED: hypothetical protein [Vitis vinifera]	XP_002263097	8.13895e-100	81	368.622
Contig1072	lag1 and cln8 lipid-sensing domain containing protein	832	gi|225434283|ref|XP_002263097.1|PREDICTED: hypothetical protein [Vitis vinifera]	XP_002263097	8.80567e-97	82	357.836
Contig1073	protein	1283	gi|224085575|ref|XP_002307624.1|predicted protein [Populus trichocarpa] >gi|222857073|gb|EEE94620.1| predicted protein [Populus trichocarpa]	XP_002307624	1.4208e-122	95	444.506
Contig1074	protein	1402	gi|255559917|ref|XP_002520977.1|NADH-ubiquinone oxidoreductase 24 kD subunit, putative [Ricinus communis] >gi|223539814|gb|EEF41394.1| NADH-ubiquinone oxidoreductase 24 kD subunit, putative [Ricinus communis]	XP_002520977	8.79839e-129	93	465.307
Contig1075	pentatricopeptide repeat-containing protein	375	gi|224103707|ref|XP_002313163.1|predicted protein [Populus trichocarpa] >gi|222849571|gb|EEE87118.1| predicted protein [Populus trichocarpa]	XP_002313163	7.46088e-52	90	206.838
Contig1076	pentatricopeptide repeat-containing protein	2243	gi|225429339|ref|XP_002269471.1|PREDICTED: hypothetical protein [Vitis vinifera]	XP_002269471	0	89	970.304
Contig1077	pentatricopeptide repeat-containing protein	676	gi|225429339|ref|XP_002269471.1|PREDICTED: hypothetical protein [Vitis vinifera]	XP_002269471	1.78127e-29	73	133.65
Contig1078	protein	504	gi|255555231|ref|XP_002518652.1|pentatricopeptide repeat-containing protein, putative [Ricinus communis] >gi|223542033|gb|EEF43577.1| pentatricopeptide repeat-containing protein, putative [Ricinus communis]	XP_002518652	4.67882e-62	81	240.736
Contig1079	lipid transfer protein precursor	760	gi|329762910|gb|AEC04836.1|lipid transfer protein [Dimocarpus longan]	AEC04836	5.9552e-38	83	162.155
Contig1081	sirtuin 2	1672	gi|296082598|emb|CBI21603.3|unnamed protein product [Vitis vinifera]	CBI21603	1.48656e-149	85	534.643
Contig1082	isoaspartyl peptidase l-asparaginase 2 subunit beta	610	gi|87240756|gb|ABD32614.1|Peptidase T2, asparaginase 2 [Medicago truncatula]	ABD32614	1.9439e-55	91	219.55
Contig1083	isoaspartyl peptidase l-asparaginase 2 subunit beta	726	gi|83282998|gb|ABC01060.1|L-asparaginase 2 [Phaseolus vulgaris]	ABC01060	1.92357e-75	89	286.574
Contig1084	stromal membrane-associated	1006	gi|302143074|emb|CBI20369.3|unnamed protein product [Vitis vinifera]	CBI20369	4.91057e-130	84	468.774
Contig1085	stromal membrane-associated	1905	gi|302143074|emb|CBI20369.3|unnamed protein product [Vitis vinifera]	CBI20369	1.99539e-145	87	286.189
Contig1086	stromal membrane-associated	915	gi|225461326|ref|XP_002284562.1|PREDICTED: hypothetical protein [Vitis vinifera]	XP_002284562	1.94062e-34	69	150.984
Contig1087	protein	1496	gi|225429331|ref|XP_002271922.1|PREDICTED: hypothetical protein [Vitis vinifera] >gi|147835619|emb|CAN68554.1| hypothetical protein VITISV_017460 [Vitis vinifera]	XP_002271922	2.76611e-176	93	623.239
Contig1088	protein	1541	gi|225429331|ref|XP_002271922.1|PREDICTED: hypothetical protein [Vitis vinifera] >gi|147835619|emb|CAN68554.1| hypothetical protein VITISV_017460 [Vitis vinifera]	XP_002271922	2.78377e-155	95	553.518
Contig1089	uncharacterized protein	725	gi|225429331|ref|XP_002271922.1|PREDICTED: hypothetical protein [Vitis vinifera] >gi|147835619|emb|CAN68554.1| hypothetical protein VITISV_017460 [Vitis vinifera]	XP_002271922	2.05062e-53	84	213.386
Contig1090	pas domain-containing protein tyrosine kinase	1851	gi|255556394|ref|XP_002519231.1|map3k delta-1 protein kinase, putative [Ricinus communis] >gi|223541546|gb|EEF43095.1| map3k delta-1 protein kinase, putative [Ricinus communis]	XP_002519231	5.61705e-177	88	625.935
Contig1091	pas domain-containing protein tyrosine kinase	3317	gi|255556394|ref|XP_002519231.1|map3k delta-1 protein kinase, putative [Ricinus communis] >gi|223541546|gb|EEF43095.1| map3k delta-1 protein kinase, putative [Ricinus communis]	XP_002519231	0	80	1045.8
Contig1092	ubiquitin carboxyl-terminal hydrolase isozyme l3	877	gi|255633042|gb|ACU16876.1|unknown [Glycine max]	ACU16876	1.87247e-108	91	396.741
Contig1093	ubiquitin carboxyl-terminal hydrolase isozyme l3	1039	gi|255633042|gb|ACU16876.1|unknown [Glycine max]	ACU16876	4.99749e-109	92	399.053
Contig1094	ubiquitin carboxyl-terminal hydrolase isozyme	364	gi|255645265|gb|ACU23130.1|unknown [Glycine max]	ACU23130	1.54254e-17	88	92.8189
Contig1096	at1g67170	1482	gi|225451915|ref|XP_002282805.1|PREDICTED: hypothetical protein [Vitis vinifera] >gi|298204399|emb|CBI16879.3| unnamed protein product [Vitis vinifera]	XP_002282805	6.99107e-47	57	193.356
Contig1097	bcl-2-associated athanogene 7	716	gi|225466097|ref|XP_002265974.1|PREDICTED: hypothetical protein [Vitis vinifera]	XP_002265974	6.4383e-36	61	155.221
Contig1098	bcl-2-associated athanogene 7	1359	gi|255539763|ref|XP_002510946.1|conserved hypothetical protein [Ricinus communis] >gi|223550061|gb|EEF51548.1| conserved hypothetical protein [Ricinus communis]	XP_002510946	4.52627e-82	71	310.071
Contig1100	plac8 family protein	1894	gi|255559599|ref|XP_002520819.1|conserved hypothetical protein [Ricinus communis] >gi|223539950|gb|EEF41528.1| conserved hypothetical protein [Ricinus communis]	XP_002520819	0	84	737.258
Contig1101	plac8 family protein	2241	gi|255559599|ref|XP_002520819.1|conserved hypothetical protein [Ricinus communis] >gi|223539950|gb|EEF41528.1| conserved hypothetical protein [Ricinus communis]	XP_002520819	0	82	790.801
Contig1103	stress regulated protein	744	gi|255542488|ref|XP_002512307.1|conserved hypothetical protein [Ricinus communis] >gi|223548268|gb|EEF49759.1| conserved hypothetical protein [Ricinus communis]	XP_002512307	3.14262e-20	84	103.219
Contig1104	stress regulated protein	1003	gi|225451100|ref|XP_002266105.1|PREDICTED: hypothetical protein [Vitis vinifera] >gi|298205011|emb|CBI34318.3| unnamed protein product [Vitis vinifera]	XP_002266105	1.33635e-111	90	407.527
Contig1106	magnesium and cobalt efflux protein	1488	gi|224061166|ref|XP_002300361.1|predicted protein [Populus trichocarpa] >gi|222847619|gb|EEE85166.1| predicted protein [Populus trichocarpa]	XP_002300361	2.27632e-138	83	497.278
Contig1107	protein	1401	gi|255584625|ref|XP_002533036.1|Magnesium and cobalt efflux protein corC, putative [Ricinus communis] >gi|223527174|gb|EEF29344.1| Magnesium and cobalt efflux protein corC, putative [Ricinus communis]	XP_002533036	2.69248e-69	85	267.7
Contig1108	uncharacterized protein	976	gi|224135629|ref|XP_002322121.1|predicted protein [Populus trichocarpa] >gi|222869117|gb|EEF06248.1| predicted protein [Populus trichocarpa]	XP_002322121	7.91633e-29	77	132.494
Contig1109	protein	1052	gi|255561939|ref|XP_002521978.1|protein with unknown function [Ricinus communis] >gi|223538782|gb|EEF40382.1| protein with unknown function [Ricinus communis]	XP_002521978	9.6953e-76	76	288.5
Contig1110	protein	3421	gi|302143624|emb|CBI22377.3|unnamed protein product [Vitis vinifera]	CBI22377	0	81	1476.07
Contig1111	protein	2646	gi|255550167|ref|XP_002516134.1|conserved hypothetical protein [Ricinus communis] >gi|223544620|gb|EEF46136.1| conserved hypothetical protein [Ricinus communis]	XP_002516134	0	89	1257.28
Contig1112	protein	3456	gi|255550167|ref|XP_002516134.1|conserved hypothetical protein [Ricinus communis] >gi|223544620|gb|EEF46136.1| conserved hypothetical protein [Ricinus communis]	XP_002516134	0	78	1201.81
Contig1113	protein	2246	gi|225426184|ref|XP_002279382.1|PREDICTED: hypothetical protein [Vitis vinifera]	XP_002279382	0	87	755.747
Contig1114	protein	451	gi|297742221|emb|CBI34370.3|unnamed protein product [Vitis vinifera]	CBI34370	6.03393e-70	94	266.929
Contig1115	protein	1441	gi|224058453|ref|XP_002299517.1|predicted protein [Populus trichocarpa] >gi|222846775|gb|EEE84322.1| predicted protein [Populus trichocarpa]	XP_002299517	1.40859e-137	90	494.582
Contig1116	protein	1947	gi|224131374|ref|XP_002328523.1|predicted protein [Populus trichocarpa] >gi|222838238|gb|EEE76603.1| predicted protein [Populus trichocarpa]	XP_002328523	0	74	761.525
Contig1117	protein	2247	gi|224131374|ref|XP_002328523.1|predicted protein [Populus trichocarpa] >gi|222838238|gb|EEE76603.1| predicted protein [Populus trichocarpa]	XP_002328523	0	83	927.932
Contig1118	cytidine deaminase	625	gi|255630329|gb|ACU15521.1|unknown [Glycine max]	ACU15521	7.33799e-21	91	104.76
Contig1119	cytidine deaminase	1678	gi|3204108|emb|CAA07230.1|putative cytidine deaminase [Cicer arietinum]	CAA07230	9.88663e-77	95	292.738
Contig1121	mitochondrial substrate carrier	1831	gi|224082418|ref|XP_002306686.1|predicted protein [Populus trichocarpa] >gi|222856135|gb|EEE93682.1| predicted protein [Populus trichocarpa]	XP_002306686	1.42003e-148	82	531.561
Contig1122	mitochondrial aconitate	2492	gi|330926234|ref|XP_003301379.1|hypothetical protein PTT_12864 [Pyrenophora teres f. teres 0-1] >gi|311323945|gb|EFQ90491.1| hypothetical protein PTT_12864 [Pyrenophora teres f. teres 0-1]	XP_003301379	0	97	1394.79
Contig1123	uncharacterized protein	1016	gi|118489981|gb|ABK96787.1|unknown [Populus trichocarpa x Populus deltoides]	ABK96787	9.22848e-44	65	182.185
Contig1124	uncharacterized protein	668	gi|225469636|ref|XP_002265147.1|PREDICTED: hypothetical protein [Vitis vinifera]	XP_002265147	9.73384e-41	72	171.014
Contig1126	phospholipase a2 family protein	1261	gi|224055299|ref|XP_002298468.1|predicted protein [Populus trichocarpa] >gi|222845726|gb|EEE83273.1| predicted protein [Populus trichocarpa]	XP_002298468	3.80936e-88	75	330.102
Contig1128	uncharacterized protein	516	gi|296081822|emb|CBI20827.3|unnamed protein product [Vitis vinifera]	CBI20827	1.5744e-23	82	112.849
Contig1129	uncharacterized protein	661	gi|296081822|emb|CBI20827.3|unnamed protein product [Vitis vinifera]	CBI20827	1.98394e-38	73	163.31
Contig1131	rna polymerase beta subunit	406	gi|290489606|gb|ADD31187.1|RNA polymerase beta subunit protein [Aucuba japonica]	ADD31187	1.53128e-14	82	64.3142
Contig1132	rna polymerase beta subunit	1549	gi|317046165|ref|YP_004072454.1|RNA polymerase beta subunit [Corynocarpus laevigata] >gi|309252882|gb|ADO60302.1| RNA polymerase beta subunit [Corynocarpus laevigata]	YP_004072454	0	95	815.068
Contig1133	rna polymerase beta subunit	1379	gi|290489626|gb|ADD31197.1|RNA polymerase beta subunit protein [Ximenia americana]	ADD31197	3.42327e-16	64	61.2326
Contig1134	nad kinase 2	3881	gi|225459659|ref|XP_002284607.1|PREDICTED: hypothetical protein [Vitis vinifera]	XP_002284607	0	78	1270.76
Contig1135	nad kinase 2	1491	gi|317106685|dbj|BAJ53187.1|JMS09K11.5 [Jatropha curcas]	BAJ53187	5.28711e-119	64	432.95
Contig1136	c2h2-type zinc finger protein	1529	gi|255569285|ref|XP_002525610.1|conserved hypothetical protein [Ricinus communis] >gi|223535046|gb|EEF36728.1| conserved hypothetical protein [Ricinus communis]	XP_002525610	9.86205e-129	78	465.307
Contig1137	c2h2-type zinc finger protein	1150	gi|255569285|ref|XP_002525610.1|conserved hypothetical protein [Ricinus communis] >gi|223535046|gb|EEF36728.1| conserved hypothetical protein [Ricinus communis]	XP_002525610	1.06935e-94	68	351.673
Contig1140	membrane protein	1214	gi|225426828|ref|XP_002283259.1|PREDICTED: hypothetical protein isoform 1 [Vitis vinifera] >gi|297742575|emb|CBI34724.3| unnamed protein product [Vitis vinifera]	XP_002283259	1.11782e-113	87	414.846
Contig1141	protein	814	gi|255537321|ref|XP_002509727.1|conserved hypothetical protein [Ricinus communis] >gi|223549626|gb|EEF51114.1| conserved hypothetical protein [Ricinus communis]	XP_002509727	1.09852e-36	89	98.5969
Contig1142	protein	3047	gi|225464803|ref|XP_002268503.1|PREDICTED: similar to FHY3 (FAR-RED ELONGATED HYPOCOTYLS 3); transcription factor [Vitis vinifera]	XP_002268503	0	88	1352.42
Contig1143	protein	1349	gi|118488681|gb|ABK96151.1|unknown [Populus trichocarpa]	ABK96151	3.31009e-109	84	400.208
Contig1144	protein	1318	gi|118488681|gb|ABK96151.1|unknown [Populus trichocarpa]	ABK96151	2.99723e-107	83	393.66
Contig1146	uncharacterized protein	1542	gi|297739629|emb|CBI29811.3|unnamed protein product [Vitis vinifera]	CBI29811	6.92552e-13	65	80.4925
Contig1147	uncharacterized protein	859	gi|297739626|emb|CBI29808.3|unnamed protein product [Vitis vinifera]	CBI29808	2.92678e-42	71	176.792
Contig1148	protein	2397	gi|225438416|ref|XP_002276062.1|PREDICTED: hypothetical protein [Vitis vinifera] >gi|296082577|emb|CBI21582.3| unnamed protein product [Vitis vinifera]	XP_002276062	0	83	790.801
Contig1149	protein	2582	gi|255583434|ref|XP_002532476.1|leucine-rich repeat-containing protein, putative [Ricinus communis] >gi|223527801|gb|EEF29900.1| leucine-rich repeat-containing protein, putative [Ricinus communis]	XP_002532476	0	85	761.525
Contig1150	protein nap1	1910	gi|224120312|ref|XP_002318298.1|predicted protein [Populus trichocarpa] >gi|222858971|gb|EEE96518.1| predicted protein [Populus trichocarpa]	XP_002318298	0	86	840.877
Contig1151	protein nap1	2859	gi|297737983|emb|CBI27184.3|unnamed protein product [Vitis vinifera]	CBI27184	0	89	1333.55
Contig1152	ring u-box domain-containing protein	449	gi|224118344|ref|XP_002331459.1|predicted protein [Populus trichocarpa] >gi|222873537|gb|EEF10668.1| predicted protein [Populus trichocarpa]	XP_002331459	3.70146e-43	73	177.948
Contig1153	ring u-box domain-containing protein	635	gi|255565499|ref|XP_002523740.1|hypothetical protein RCOM_0475470 [Ricinus communis] >gi|223537044|gb|EEF38680.1| hypothetical protein RCOM_0475470 [Ricinus communis]	XP_002523740	4.31243e-32	86	142.124
Contig1155	ring u-box domain-containing protein	2673	gi|225436428|ref|XP_002272391.1|PREDICTED: hypothetical protein [Vitis vinifera]	XP_002272391	2.45453e-147	60	528.094
Contig1156	cyclic nucleotide-gated ion	969	gi|224118210|ref|XP_002317760.1|predicted protein [Populus trichocarpa] >gi|222858433|gb|EEE95980.1| predicted protein [Populus trichocarpa]	XP_002317760	7.84939e-21	53	105.916
Contig1157	uncharacterized udp-glucosyltransferase	2554	gi|225424851|ref|XP_002268680.1|PREDICTED: hypothetical protein [Vitis vinifera]	XP_002268680	0	84	1022.31
Contig1158	protein	690	gi|255549902|ref|XP_002516002.1|conserved hypothetical protein [Ricinus communis] >gi|223544907|gb|EEF46422.1| conserved hypothetical protein [Ricinus communis]	XP_002516002	8.59578e-36	74	118.242
Contig1159	auxin-responsive protein iaa8	1007	gi|225442559|ref|XP_002284282.1|PREDICTED: hypothetical protein [Vitis vinifera]	XP_002284282	2.28585e-119	80	433.335
Contig1160	auxin-responsive protein	1423	gi|225442559|ref|XP_002284282.1|PREDICTED: hypothetical protein [Vitis vinifera]	XP_002284282	6.88075e-129	78	465.692
Contig1161	40s ribosomal protein s27	727	gi|302913542|ref|XP_003050947.1|predicted protein [Nectria haematococca mpVI 77-13-4] >gi|256731885|gb|EEU45234.1| predicted protein [Nectria haematococca mpVI 77-13-4]	XP_003050947	6.90531e-41	100	171.785
Contig1162	40s ribosomal protein s27	829	gi|330931910|ref|XP_003303585.1|hypothetical protein PTT_15845 [Pyrenophora teres f. teres 0-1] >gi|311320339|gb|EFQ88323.1| hypothetical protein PTT_15845 [Pyrenophora teres f. teres 0-1]	XP_003303585	1.16053e-40	88	171.4
Contig1163	flagellar biosynthesis protein expressed	1225	gi|224124478|ref|XP_002330033.1|ferroportin protein family [Populus trichocarpa] >gi|222871458|gb|EEF08589.1| ferroportin protein family [Populus trichocarpa]	XP_002330033	4.55768e-123	88	446.047
Contig1164	ferroportin protein family	1166	gi|225450573|ref|XP_002281965.1|PREDICTED: hypothetical protein [Vitis vinifera] >gi|296089784|emb|CBI39603.3| unnamed protein product [Vitis vinifera]	XP_002281965	2.02207e-40	89	171.4
Contig1165	flagellar biosynthesis protein expressed	1169	gi|255542912|ref|XP_002512519.1|conserved hypothetical protein [Ricinus communis] >gi|223548480|gb|EEF49971.1| conserved hypothetical protein [Ricinus communis]	XP_002512519	2.70605e-85	76	320.472
Contig1166	uncharacterized protein	3759	gi|255544978|ref|XP_002513550.1|hypothetical protein RCOM_1579370 [Ricinus communis] >gi|223547458|gb|EEF48953.1| hypothetical protein RCOM_1579370 [Ricinus communis]	XP_002513550	0	58	767.303
Contig1167	protein	4120	gi|255544978|ref|XP_002513550.1|hypothetical protein RCOM_1579370 [Ricinus communis] >gi|223547458|gb|EEF48953.1| hypothetical protein RCOM_1579370 [Ricinus communis]	XP_002513550	0	60	808.135
Contig1168	protein	4217	gi|255541160|ref|XP_002511644.1|ccr4-not transcription complex, putative [Ricinus communis] >gi|223548824|gb|EEF50313.1| ccr4-not transcription complex, putative [Ricinus communis]	XP_002511644	0	81	1770.36
Contig1169	ccr4-not transcription complex subunit 1	3927	gi|297734545|emb|CBI16596.3|unnamed protein product [Vitis vinifera]	CBI16596	0	80	1704.11
Contig1170	eto1-like protein 1	3390	gi|296084480|emb|CBI25039.3|unnamed protein product [Vitis vinifera]	CBI25039	0	89	1441.79
Contig1171	ethylene overproducer-like 1	230	gi|158147271|gb|ABW22689.1|putative ethylene overproducer-like 1 [Prunus salicina]	ABW22689	1.73188e-32	90	142.51
Contig1172	phosphatidylinositol-4-phosphate 5-kinase 9	3095	gi|255556834|ref|XP_002519450.1|phosphatidylinositol-4-phosphate 5-kinase, putative [Ricinus communis] >gi|223541313|gb|EEF42864.1| phosphatidylinositol-4-phosphate 5-kinase, putative [Ricinus communis]	XP_002519450	0	88	1311.21
Contig1173	protein with unknown function [Ricinus communis]	1090	gi|255546211|ref|XP_002514165.1|protein with unknown function [Ricinus communis] >gi|223546621|gb|EEF48119.1| protein with unknown function [Ricinus communis]	XP_002514165	9.46429e-21	46	105.916
Contig1175	regulator of vps4 activity in the mvb pathway protein	291	gi|255546211|ref|XP_002514165.1|protein with unknown function [Ricinus communis] >gi|223546621|gb|EEF48119.1| protein with unknown function [Ricinus communis]	XP_002514165	2.9616e-24	93	115.161
Contig1176	regulator of vps4 activity in the mvb pathway protein	2141	gi|255546211|ref|XP_002514165.1|protein with unknown function [Ricinus communis] >gi|223546621|gb|EEF48119.1| protein with unknown function [Ricinus communis]	XP_002514165	2.47089e-101	53	337.421
Contig1177	uncharacterized protein	1482	gi|224073138|ref|XP_002303990.1|predicted protein [Populus trichocarpa] >gi|222841422|gb|EEE78969.1| predicted protein [Populus trichocarpa]	XP_002303990	0	92	741.495
Contig1178	uncharacterized protein	1921	gi|225435772|ref|XP_002285729.1|PREDICTED: hypothetical protein isoform 1 [Vitis vinifera]	XP_002285729	0	95	767.303
Contig1180	protein	3153	gi|225432900|ref|XP_002284161.1|PREDICTED: hypothetical protein isoform 1 [Vitis vinifera]	XP_002284161	0	86	1177.16
Contig1181	beta- -n-acetylglucosaminyltransferase ii	1817	gi|225447541|ref|XP_002268643.1|PREDICTED: hypothetical protein [Vitis vinifera]	XP_002268643	0	86	669.463
Contig1182	beta- -n-acetylglucosaminyltransferase ii	911	gi|225447541|ref|XP_002268643.1|PREDICTED: hypothetical protein [Vitis vinifera]	XP_002268643	9.29767e-114	90	414.461
Contig1183	protein	2458	gi|255562520|ref|XP_002522266.1|ubiquitin-protein ligase, putative [Ricinus communis] >gi|223538519|gb|EEF40124.1| ubiquitin-protein ligase, putative [Ricinus communis]	XP_002522266	0	82	875.544
Contig1184	protein	2426	gi|255562520|ref|XP_002522266.1|ubiquitin-protein ligase, putative [Ricinus communis] >gi|223538519|gb|EEF40124.1| ubiquitin-protein ligase, putative [Ricinus communis]	XP_002522266	0	84	966.452
Contig1185	udp-glucosyltransferase family 1 protein	1744	gi|242199346|gb|ACS87994.1|UDP-glucosyltransferase family 1 protein [Citrus sinensis]	ACS87994	3.99126e-161	76	573.163
Contig1187	aldolase-type tim barrel family protein	1714	gi|224140777|ref|XP_002323755.1|predicted protein [Populus trichocarpa] >gi|222866757|gb|EEF03888.1| predicted protein [Populus trichocarpa]	XP_002323755	1.76273e-137	88	494.582
Contig1188	set domain protein	1905	gi|224082468|ref|XP_002306703.1|SET domain protein [Populus trichocarpa] >gi|222856152|gb|EEE93699.1| SET domain protein [Populus trichocarpa]	XP_002306703	4.20744e-127	67	460.299
Contig1189	protein	567	gi|255566628|ref|XP_002524298.1|conserved hypothetical protein [Ricinus communis] >gi|223536389|gb|EEF38038.1| conserved hypothetical protein [Ricinus communis]	XP_002524298	1.15166e-29	70	133.65
Contig1191	endo- -beta-	974	gi|315419011|gb|ADU15552.1|EG [Gossypium hirsutum]	ADU15552	2.85135e-79	87	300.056
Contig1192	endo- -beta-	2169	gi|225458016|ref|XP_002276739.1|PREDICTED: hypothetical protein [Vitis vinifera] >gi|302142640|emb|CBI19843.3| unnamed protein product [Vitis vinifera]	XP_002276739	0	88	763.066
Contig1193	rna-binding kh domain-containing protein	2545	gi|225443339|ref|XP_002264125.1|PREDICTED: hypothetical protein [Vitis vinifera] >gi|297735779|emb|CBI18466.3| unnamed protein product [Vitis vinifera]	XP_002264125	0	67	650.973
Contig1194	3-oxo-5-alpha-steroid 4-dehydrogenase family protein	1334	gi|297744717|emb|CBI37979.3|unnamed protein product [Vitis vinifera]	CBI37979	3.487e-103	80	380.178
Contig1197	protein regulator of	1909	gi|255544435|ref|XP_002513279.1|Protein regulator of cytokinesis, putative [Ricinus communis] >gi|223547653|gb|EEF49147.1| Protein regulator of cytokinesis, putative [Ricinus communis]	XP_002513279	0	77	649.432
Contig1198	protein regulator of	1352	gi|255544435|ref|XP_002513279.1|Protein regulator of cytokinesis, putative [Ricinus communis] >gi|223547653|gb|EEF49147.1| Protein regulator of cytokinesis, putative [Ricinus communis]	XP_002513279	9.2582e-112	76	408.683
Contig1199	katanin p60 atpase-containing subunit	1726	gi|32478841|gb|AAP83637.1|katanin [Gossypium hirsutum]	AAP83637	0	93	869.766
Contig1200	katanin p60 atpase-containing subunit	796	gi|32478841|gb|AAP83637.1|katanin [Gossypium hirsutum]	AAP83637	7.06777e-85	95	318.161
Contig1201	katanin p60 atpase-containing subunit	516	gi|225442743|ref|XP_002284961.1|PREDICTED: hypothetical protein [Vitis vinifera] >gi|297743333|emb|CBI36200.3| unnamed protein product [Vitis vinifera]	XP_002284961	3.98427e-43	94	177.948
Contig1203	uncharacterized protein	1952	gi|225454381|ref|XP_002279076.1|PREDICTED: hypothetical protein [Vitis vinifera] >gi|297745366|emb|CBI40446.3| unnamed protein product [Vitis vinifera]	XP_002279076	3.69591e-102	81	377.481
Contig1204	udp-glycosyltransferase-like protein	2274	gi|225442687|ref|XP_002284822.1|PREDICTED: hypothetical protein [Vitis vinifera]	XP_002284822	0	78	850.507
Contig1205	glycosyl transferase family 1 protein	520	gi|255574530|ref|XP_002528176.1|glycosyltransferase, putative [Ricinus communis] >gi|223532388|gb|EEF34183.1| glycosyltransferase, putative [Ricinus communis]	XP_002528176	1.18646e-42	89	176.407
Contig1206	uncharacterized protein	1209	gi|225435321|ref|XP_002285165.1|PREDICTED: hypothetical protein [Vitis vinifera]	XP_002285165	1.30125e-37	75	162.155
Contig1209	tpx2 (targeting protein for xklp2)-like protein	2115	gi|255566211|ref|XP_002524093.1|conserved hypothetical protein [Ricinus communis] >gi|223536661|gb|EEF38303.1| conserved hypothetical protein [Ricinus communis]	XP_002524093	1.365e-73	59	282.722
Contig1210	trna uridine 5-carboxymethylaminomethyl modification enzyme	2507	gi|102139963|gb|ABF70103.1|glucose-inhibited division A family protein [Musa balbisiana]	ABF70103	0	91	1040.02
Contig1211	rna-binding protein-defense related 1	1725	gi|255559360|ref|XP_002520700.1|RNA binding protein, putative [Ricinus communis] >gi|223540085|gb|EEF41662.1| RNA binding protein, putative [Ricinus communis]	XP_002520700	0	89	642.114
Contig1212	rna-binding protein-defense related 1	1672	gi|255559360|ref|XP_002520700.1|RNA binding protein, putative [Ricinus communis] >gi|223540085|gb|EEF41662.1| RNA binding protein, putative [Ricinus communis]	XP_002520700	0	87	682.945
Contig1214	protein	863	gi|224139706|ref|XP_002323237.1|predicted protein [Populus trichocarpa] >gi|118481729|gb|ABK92804.1| unknown [Populus trichocarpa] >gi|222867867|gb|EEF04998.1| predicted protein [Populus trichocarpa]	XP_002323237	7.80655e-19	100	98.9821
Contig1217	uncharacterized protein	2698	gi|225441082|ref|XP_002264567.1|PREDICTED: hypothetical protein [Vitis vinifera] >gi|297740019|emb|CBI30201.3| unnamed protein product [Vitis vinifera]	XP_002264567	0	92	872.078
Contig1218	class i chitinase	1225	gi|3126963|gb|AAC16010.1|acidic chitinase [Elaeagnus umbellata]	AAC16010	5.96505e-115	79	419.083
Contig1219	root hair defective 3 gtp-binding protein	321	gi|297743083|emb|CBI35950.3|unnamed protein product [Vitis vinifera]	CBI35950	4.40929e-28	90	127.872
Contig1220	root hair defective 3 gtp-binding protein	2948	gi|255572949|ref|XP_002527405.1|Protein SEY1, putative [Ricinus communis] >gi|223533215|gb|EEF34971.1| Protein SEY1, putative [Ricinus communis]	XP_002527405	0	86	1224.15
Contig1222	ankyrin repeat domain	1793	gi|255639193|gb|ACU19895.1|unknown [Glycine max]	ACU19895	1.38063e-148	87	531.561
Contig1224	protein	2149	gi|224074548|ref|XP_002304388.1|predicted protein [Populus trichocarpa] >gi|222841820|gb|EEE79367.1| predicted protein [Populus trichocarpa]	XP_002304388	4.01156e-105	64	387.497
Contig1225	lactoylglutathione lyase glyoxalase i-like protein	411	gi|255553127|ref|XP_002517606.1|lactoylglutathione lyase, putative [Ricinus communis] >gi|223543238|gb|EEF44770.1| lactoylglutathione lyase, putative [Ricinus communis]	XP_002517606	8.21472e-11	82	70.4774
Contig1226	lactoylglutathione lyase glyoxalase i-like protein	995	gi|255553127|ref|XP_002517606.1|lactoylglutathione lyase, putative [Ricinus communis] >gi|223543238|gb|EEF44770.1| lactoylglutathione lyase, putative [Ricinus communis]	XP_002517606	2.42643e-73	92	280.411
Contig1227	protein	794	gi|255560349|ref|XP_002521190.1|conserved hypothetical protein [Ricinus communis] >gi|223539604|gb|EEF41190.1| conserved hypothetical protein [Ricinus communis]	XP_002521190	1.8956e-37	70	160.614
Contig1228	uncharacterized protein	1250	gi|297745841|emb|CBI15897.3|unnamed protein product [Vitis vinifera]	CBI15897	4.79378e-51	69	206.838
Contig1229	rna-binding protein cp31	1441	gi|225452270|ref|XP_002270233.1|PREDICTED: hypothetical protein [Vitis vinifera]	XP_002270233	1.42502e-97	76	361.688
Contig1230	ctc-interacting domain 4 protein	2662	gi|255560675|ref|XP_002521351.1|conserved hypothetical protein [Ricinus communis] >gi|223539429|gb|EEF41019.1| conserved hypothetical protein [Ricinus communis]	XP_002521351	2.3487e-166	68	591.267
Contig1231	chromatin protein family	351	gi|297738770|emb|CBI28015.3|unnamed protein product [Vitis vinifera]	CBI28015	2.11759e-14	84	82.4185
Contig1232	chromatin protein family	2248	gi|225445124|ref|XP_002283858.1|PREDICTED: hypothetical protein [Vitis vinifera]	XP_002283858	0	91	869.766
Contig1233	60s ribosomal protein	789	gi|255551855|ref|XP_002516973.1|60S ribosomal protein L19, putative [Ricinus communis] >gi|223544061|gb|EEF45587.1| 60S ribosomal protein L19, putative [Ricinus communis]	XP_002516973	1.73164e-91	96	340.117
Contig1235	uncharacterized protein	1271	gi|255538050|ref|XP_002510090.1|conserved hypothetical protein [Ricinus communis] >gi|223550791|gb|EEF52277.1| conserved hypothetical protein [Ricinus communis]	XP_002510090	1.94675e-23	66	115.161
Contig1236	uncharacterized protein	435	gi|225427623|ref|XP_002269579.1|PREDICTED: hypothetical protein [Vitis vinifera] >gi|296085473|emb|CBI29205.3| unnamed protein product [Vitis vinifera]	XP_002269579	1.59024e-30	77	135.961
Contig1237	uncharacterized protein	1164	gi|225427623|ref|XP_002269579.1|PREDICTED: hypothetical protein [Vitis vinifera] >gi|296085473|emb|CBI29205.3| unnamed protein product [Vitis vinifera]	XP_002269579	5.3336e-33	74	146.747
Contig1238	protein	892	gi|224123472|ref|XP_002319086.1|predicted protein [Populus trichocarpa] >gi|222857462|gb|EEE95009.1| predicted protein [Populus trichocarpa]	XP_002319086	3.73939e-19	79	100.138
Contig1239	poly -binding	1828	gi|255561873|ref|XP_002521945.1|Poly(rC)-binding protein, putative [Ricinus communis] >gi|223538749|gb|EEF40349.1| Poly(rC)-binding protein, putative [Ricinus communis]	XP_002521945	1.11779e-161	88	575.089
Contig1240	dead-box atp-dependent rna helicase 41	2690	gi|225451679|ref|XP_002276467.1|PREDICTED: similar to DEAD/DEAH box helicase family protein [Vitis vinifera]	XP_002276467	0	83	757.673
Contig1241	aldo keto	539	gi|255555136|ref|XP_002518605.1|aldo/keto reductase, putative [Ricinus communis] >gi|223542204|gb|EEF43747.1| aldo/keto reductase, putative [Ricinus communis]	XP_002518605	1.83507e-44	92	182.57
Contig1242	aldo keto reductase	1198	gi|296089614|emb|CBI39433.3|unnamed protein product [Vitis vinifera]	CBI39433	1.6843e-130	90	470.7
Contig1244	protein binding protein	1768	gi|255537347|ref|XP_002509740.1|cleavage and polyadenylation specificity factor, putative [Ricinus communis] >gi|223549639|gb|EEF51127.1| cleavage and polyadenylation specificity factor, putative [Ricinus communis]	XP_002509740	3.13313e-137	82	493.812
Contig1245	gag-pol polyprotein	645	gi|147865503|emb|CAN79395.1|hypothetical protein VITISV_010430 [Vitis vinifera]	CAN79395	5.5303e-38	65	161.77
Contig1248	cax-interacting protein 4	1339	gi|225434947|ref|XP_002283746.1|PREDICTED: hypothetical protein [Vitis vinifera]	XP_002283746	4.34085e-61	83	240.35
Contig1249	protein	2304	gi|225426022|ref|XP_002273571.1|PREDICTED: hypothetical protein [Vitis vinifera] >gi|147864786|emb|CAN81550.1| hypothetical protein VITISV_028250 [Vitis vinifera]	XP_002273571	0	94	1162.13
Contig1250	crooked neck protein cell cycle protein	320	gi|224058393|ref|XP_002299492.1|predicted protein [Populus trichocarpa] >gi|222846750|gb|EEE84297.1| predicted protein [Populus trichocarpa]	XP_002299492	7.3137e-23	96	110.538
Contig1251	protein	2188	gi|225435323|ref|XP_002285170.1|PREDICTED: hypothetical protein [Vitis vinifera] >gi|297746260|emb|CBI16316.3| unnamed protein product [Vitis vinifera]	XP_002285170	0	82	834.328
Contig1254	lrr receptor protein	3165	gi|225428477|ref|XP_002284258.1|PREDICTED: hypothetical protein [Vitis vinifera]	XP_002284258	0	81	1023.46
Contig1255	protein	949	gi|147795881|emb|CAN65318.1|hypothetical protein VITISV_006411 [Vitis vinifera]	CAN65318	1.38814e-107	88	394.045
Contig1256	protein	588	gi|8778576|gb|AAF79584.1|AC007945_4F28C11.9 [Arabidopsis thaliana]	AAF79584	3.30532e-54	83	215.312
Contig1259	reticulon-like protein b8	1241	gi|225446769|ref|XP_002283026.1|PREDICTED: hypothetical protein isoform 3 [Vitis vinifera] >gi|225446771|ref|XP_002283019.1| PREDICTED: hypothetical protein isoform 2 [Vitis vinifera] >gi|225446773|ref|XP_002283015.1| PREDICTED: hypothetical protein isoform 1 [Vitis vinifera] >gi|302143506|emb|CBI22067.3| unnamed protein product [Vitis vinifera]	XP_002283026	5.16967e-98	88	362.844
Contig1260	protein	2635	gi|302143546|emb|CBI22107.3|unnamed protein product [Vitis vinifera]	CBI22107	0	89	728.783
Contig1261	set domain protein	1790	gi|297737225|emb|CBI26426.3|unnamed protein product [Vitis vinifera]	CBI26426	1.02163e-143	77	515.383
Contig1263	auxin-responsive protein	1236	gi|224123424|ref|XP_002319075.1|predicted protein [Populus trichocarpa] >gi|222857451|gb|EEE94998.1| predicted protein [Populus trichocarpa]	XP_002319075	1.23422e-75	70	288.5
Contig1265	protein	2283	gi|224112993|ref|XP_002316354.1|predicted protein [Populus trichocarpa] >gi|222865394|gb|EEF02525.1| predicted protein [Populus trichocarpa]	XP_002316354	2.10071e-67	53	262.307
Contig1266	protein	5352	gi|225449102|ref|XP_002274774.1|PREDICTED: hypothetical protein [Vitis vinifera]	XP_002274774	0	67	1520.37
Contig1269	n-carbamoylputrescine amidase	1473	gi|18401429|ref|NP_565650.1|N-carbamoylputrescine amidase [Arabidopsis thaliana] >gi|20197650|gb|AAD15597.2| putative nitrilase [Arabidopsis thaliana] >gi|21554187|gb|AAM63266.1| putative nitrilase [Arabidopsis thaliana] >gi|222424030|dbj|BAH19976.1| AT2G27450 [Arabidopsis thaliana] >gi|330252903|gb|AEC07997.1| N-carbamoylputrescine amidase [Arabidopsis thaliana]	NP_565650	4.97507e-154	93	549.28
Contig1270	protein	1659	gi|255574623|ref|XP_002528222.1|UDP-glucuronate 5-epimerase, putative [Ricinus communis] >gi|223532383|gb|EEF34179.1| UDP-glucuronate 5-epimerase, putative [Ricinus communis]	XP_002528222	0	93	771.926
Contig1271	protein	1637	gi|211906522|gb|ACJ11754.1|UDP-D-glucuronic acid 4-epimerase [Gossypium hirsutum]	ACJ11754	0	93	748.429
Contig1272	serine threonine protein	1159	gi|255560213|ref|XP_002521124.1|serine/threonine protein kinase, putative [Ricinus communis] >gi|223539693|gb|EEF41275.1| serine/threonine protein kinase, putative [Ricinus communis]	XP_002521124	4.33552e-144	94	515.768
Contig1273	serine threonine protein	2709	gi|255560213|ref|XP_002521124.1|serine/threonine protein kinase, putative [Ricinus communis] >gi|223539693|gb|EEF41275.1| serine/threonine protein kinase, putative [Ricinus communis]	XP_002521124	0	62	730.324
Contig1274	serine threonine protein	401	gi|255560213|ref|XP_002521124.1|serine/threonine protein kinase, putative [Ricinus communis] >gi|223539693|gb|EEF41275.1| serine/threonine protein kinase, putative [Ricinus communis]	XP_002521124	3.0667e-13	46	78.5666
Contig1275	uncharacterized protein	841	gi|255630061|gb|ACU15384.1|unknown [Glycine max]	ACU15384	3.49729e-16	96	90.1225
Contig1277	uncharacterized protein	533	gi|296089718|emb|CBI39537.3|unnamed protein product [Vitis vinifera]	CBI39537	3.55181e-11	89	62.003
Contig1278	protein	511	gi|224059190|ref|XP_002299759.1|predicted protein [Populus trichocarpa] >gi|222847017|gb|EEE84564.1| predicted protein [Populus trichocarpa]	XP_002299759	2.8239e-30	95	135.191
Contig1279	snf7 family protein	1126	gi|224059190|ref|XP_002299759.1|predicted protein [Populus trichocarpa] >gi|222847017|gb|EEE84564.1| predicted protein [Populus trichocarpa]	XP_002299759	2.30936e-86	97	323.939
Contig1280	snf7 family protein	1249	gi|224059190|ref|XP_002299759.1|predicted protein [Populus trichocarpa] >gi|222847017|gb|EEE84564.1| predicted protein [Populus trichocarpa]	XP_002299759	3.39585e-89	97	333.569
Contig1281	calcineurin b-like protein 4	1249	gi|224120808|ref|XP_002318422.1|predicted protein [Populus trichocarpa] >gi|133925821|gb|ABO43663.1| calcineurin B-like protein 4-1 [Populus trichocarpa] >gi|222859095|gb|EEE96642.1| predicted protein [Populus trichocarpa]	XP_002318422	1.62825e-91	91	341.273
Contig1282	calcineurin b-like protein 4	833	gi|255551267|ref|XP_002516680.1|calcineurin B, putative [Ricinus communis] >gi|223544175|gb|EEF45699.1| calcineurin B, putative [Ricinus communis]	XP_002516680	9.80378e-72	93	274.633
Contig1283	myb-related protein 1	1245	gi|224125896|ref|XP_002319702.1|predicted protein [Populus trichocarpa] >gi|222858078|gb|EEE95625.1| predicted protein [Populus trichocarpa]	XP_002319702	4.99653e-125	74	452.595
Contig1284	myb-related protein 1	1313	gi|224125896|ref|XP_002319702.1|predicted protein [Populus trichocarpa] >gi|222858078|gb|EEE95625.1| predicted protein [Populus trichocarpa]	XP_002319702	1.23895e-137	74	494.582
Contig1285	rna-binding protein	2080	gi|225434229|ref|XP_002275950.1|PREDICTED: hypothetical protein [Vitis vinifera]	XP_002275950	6.361e-124	72	449.899
Contig1286	acid phosphatase class iiib protein	962	gi|224109384|ref|XP_002315179.1|predicted protein [Populus trichocarpa] >gi|222864219|gb|EEF01350.1| predicted protein [Populus trichocarpa]	XP_002315179	4.37432e-24	64	116.701
Contig1287	acid phosphatase class iiib protein	548	gi|225449218|ref|XP_002279793.1|PREDICTED: hypothetical protein [Vitis vinifera] >gi|296086101|emb|CBI31542.3| unnamed protein product [Vitis vinifera]	XP_002279793	7.92477e-38	71	160.614
Contig1288	uncharacterized protein	1034	gi|225469091|ref|XP_002271340.1|PREDICTED: hypothetical protein isoform 1 [Vitis vinifera]	XP_002271340	8.25262e-72	70	275.404
Contig1289	non-transporter abc protein 1	2990	gi|225426226|ref|XP_002263179.1|PREDICTED: hypothetical protein [Vitis vinifera] >gi|297742399|emb|CBI34548.3| unnamed protein product [Vitis vinifera]	XP_002263179	0	92	1179.08
Contig1290	uncharacterized protein	908	gi|225469091|ref|XP_002271340.1|PREDICTED: hypothetical protein isoform 1 [Vitis vinifera]	XP_002271340	2.8989e-83	89	313.153
Contig1291	protein	1288	gi|225427488|ref|XP_002263208.1|PREDICTED: hypothetical protein [Vitis vinifera] >gi|296088479|emb|CBI37470.3| unnamed protein product [Vitis vinifera]	XP_002263208	1.00218e-83	76	315.464
Contig1293	protein	2736	gi|225444798|ref|XP_002278397.1|PREDICTED: hypothetical protein [Vitis vinifera] >gi|147780467|emb|CAN62548.1| hypothetical protein VITISV_000760 [Vitis vinifera]	XP_002278397	0	88	1137.48
Contig1294	protein	1164	gi|255546025|ref|XP_002514072.1|phosphatidylcholine-sterol O-acyltransferase, putative [Ricinus communis] >gi|223546528|gb|EEF48026.1| phosphatidylcholine-sterol O-acyltransferase, putative [Ricinus communis]	XP_002514072	0	88	649.432
Contig1295	uncharacterized protein	1098	gi|296089927|emb|CBI39746.3|unnamed protein product [Vitis vinifera]	CBI39746	7.54883e-42	66	176.022
Contig1296	unnamed protein product [Vitis vinifera]	620	gi|296089927|emb|CBI39746.3|unnamed protein product [Vitis vinifera]	CBI39746	2.01236e-15	78	86.6557
Contig1297	uncharacterized protein	319	gi|296089927|emb|CBI39746.3|unnamed protein product [Vitis vinifera]	CBI39746	5.07666e-16	81	87.8113
Contig1298	protein	917	gi|224121892|ref|XP_002330679.1|predicted protein [Populus trichocarpa] >gi|222872283|gb|EEF09414.1| predicted protein [Populus trichocarpa]	XP_002330679	2.86581e-70	75	270.011
Contig1299	protein	1062	gi|225446337|ref|XP_002272136.1|PREDICTED: similar to ring domain containing protein isoform 2 [Vitis vinifera] >gi|225446339|ref|XP_002272107.1| PREDICTED: similar to ring domain containing protein isoform 1 [Vitis vinifera]	XP_002272136	1.0926e-74	74	285.034
Contig1300	agenet domain-containing protein	1954	gi|225432961|ref|XP_002280501.1|PREDICTED: hypothetical protein [Vitis vinifera]	XP_002280501	1.91118e-82	59	311.997
Contig1302	tetraspanin family protein	1052	gi|297744265|emb|CBI37235.3|unnamed protein product [Vitis vinifera]	CBI37235	1.39706e-82	72	311.227
Contig1304	nodulin 3 family protein	1159	gi|225462729|ref|XP_002267886.1|PREDICTED: hypothetical protein [Vitis vinifera] >gi|302143683|emb|CBI22544.3| unnamed protein product [Vitis vinifera]	XP_002267886	4.696e-98	84	362.844
Contig1306	aspartate glutamate uridylate kinase family protein	1386	gi|255542138|ref|XP_002512133.1|conserved hypothetical protein [Ricinus communis] >gi|223549313|gb|EEF50802.1| conserved hypothetical protein [Ricinus communis]	XP_002512133	3.51697e-130	82	469.929
Contig1307	galactinol--sucrose galactosyltransferase 6	1553	gi|224142577|ref|XP_002324632.1|predicted protein [Populus trichocarpa] >gi|222866066|gb|EEF03197.1| predicted protein [Populus trichocarpa]	XP_002324632	0	90	645.195
Contig1308	galactinol--sucrose galactosyltransferase 6	2450	gi|224087090|ref|XP_002308061.1|predicted protein [Populus trichocarpa] >gi|222854037|gb|EEE91584.1| predicted protein [Populus trichocarpa]	XP_002308061	0	88	1214.13
Contig1309	cytosolic class i small heat shock protein type 2	683	gi|224132048|ref|XP_002328172.1|predicted protein [Populus trichocarpa] >gi|222837687|gb|EEE76052.1| predicted protein [Populus trichocarpa]	XP_002328172	3.56929e-09	70	66.2402
Contig1311	ccr4-associated factor	2550	gi|225465506|ref|XP_002272209.1|PREDICTED: hypothetical protein isoform 2 [Vitis vinifera] >gi|225465508|ref|XP_002272165.1| PREDICTED: hypothetical protein isoform 1 [Vitis vinifera]	XP_002272209	6.80876e-139	93	499.975
Contig1312	plastid protein	537	gi|118487925|gb|ABK95784.1|unknown [Populus trichocarpa]	ABK95784	2.3858e-15	63	75.8702
Contig1313	at1g67050	2004	gi|225452067|ref|XP_002280530.1|PREDICTED: hypothetical protein [Vitis vinifera]	XP_002280530	3.19007e-40	62	171.785
Contig1314	late embryogenesis abundant domain-containing protein	2025	gi|75102461|sp|Q41060.1|SBP65_PEARecName: Full=Seed biotin-containing protein SBP65; AltName: Full=Seed biotinylated protein of 65 kDa >gi|512402|emb|CAA53474.1| sbp65a [Pisum sativum] >gi|2228250|gb|AAC49857.1| SBP65 [Pisum sativum]	Q41060	9.71337e-45	47	186.808
Contig1315	altered response to gravity	3216	gi|255558376|ref|XP_002520215.1|altered response to gravity (arg1), plant, putative [Ricinus communis] >gi|223540707|gb|EEF42270.1| altered response to gravity (arg1), plant, putative [Ricinus communis]	XP_002520215	1.70737e-174	86	618.616
Contig1317	rna helicase like protein	1301	gi|224083077|ref|XP_002306942.1|predicted protein [Populus trichocarpa] >gi|222856391|gb|EEE93938.1| predicted protein [Populus trichocarpa]	XP_002306942	2.10457e-105	89	387.497
Contig1319	ssdna-binding transcriptional regulator	1141	gi|15223748|ref|NP_172893.1|ssDNA-binding transcriptional regulator [Arabidopsis thaliana] >gi|7262683|gb|AAF43941.1|AC012188_18 Contains similarity to a hypothetical protein from Arabidopsis thaliana gb|AC002521.2. EST gb|AI995686 comes from this gene >gi|12083312|gb|AAG48815.1|AF332452_1 putative DNA-binding protein p24 [Arabidopsis thaliana] >gi|13877787|gb|AAK43971.1|AF370156_1 putative DNA-b…	NP_172893	2.77979e-95	82	353.599
Contig1321	protein	2135	gi|297734570|emb|CBI16621.3|unnamed protein product [Vitis vinifera]	CBI16621	0	97	922.924
Contig1322	t-complex protein 1 subunit alpha	609	gi|297834944|ref|XP_002885354.1|t-complex protein alpha subunit of chaperonin [Arabidopsis lyrata subsp. lyrata] >gi|297331194|gb|EFH61613.1| t-complex protein alpha subunit of chaperonin [Arabidopsis lyrata subsp. lyrata]	XP_002885354	2.38229e-45	97	186.037
Contig1323	ceramidase family protein	620	gi|255558846|ref|XP_002520446.1|ceramidase, putative [Ricinus communis] >gi|223540288|gb|EEF41859.1| ceramidase, putative [Ricinus communis]	XP_002520446	3.7427e-62	92	241.891
Contig1324	ceramidase family protein	2152	gi|255558846|ref|XP_002520446.1|ceramidase, putative [Ricinus communis] >gi|223540288|gb|EEF41859.1| ceramidase, putative [Ricinus communis]	XP_002520446	0	91	1182.16
Contig1325	neutral ceramidase	721	gi|255558846|ref|XP_002520446.1|ceramidase, putative [Ricinus communis] >gi|223540288|gb|EEF41859.1| ceramidase, putative [Ricinus communis]	XP_002520446	4.62785e-90	87	335.109
Contig1326	ethylene-responsive transcription factor-like protein	1376	gi|147865523|emb|CAN81560.1|hypothetical protein VITISV_009902 [Vitis vinifera]	CAN81560	2.44955e-67	73	261.151
Contig1328	ring u-box domain-containing protein	1859	gi|225458179|ref|XP_002281188.1|PREDICTED: hypothetical protein [Vitis vinifera]	XP_002281188	5.85092e-166	79	589.341
Contig1329	ring u-box domain-containing protein	1496	gi|225458179|ref|XP_002281188.1|PREDICTED: hypothetical protein [Vitis vinifera]	XP_002281188	1.68594e-157	80	560.836
Contig1330	cyclic nucleotide gated channel	2749	gi|297736054|emb|CBI24092.3|unnamed protein product [Vitis vinifera]	CBI24092	0	87	1140.95
Contig1332	integrase [Populus trichocarpa]	642	gi|109676340|gb|ABG37652.1|integrase [Populus trichocarpa]	ABG37652	2.92365e-07	48	59.6918
Contig1334	mo25-like protein	1646	gi|225469268|ref|XP_002267661.1|PREDICTED: hypothetical protein [Vitis vinifera] >gi|302141642|emb|CBI18773.3| unnamed protein product [Vitis vinifera]	XP_002267661	6.32566e-169	96	598.971
Contig1335	trna (guanine-n -)-methyltransferase	1535	gi|225448659|ref|XP_002274607.1|PREDICTED: hypothetical protein [Vitis vinifera] >gi|147780177|emb|CAN75521.1| hypothetical protein VITISV_043594 [Vitis vinifera]	XP_002274607	4.86351e-168	86	595.89
Contig1336	manganese superoxide dismutase	529	gi|20902|emb|CAA42737.1|superoxide dismutase [Pisum sativum]	CAA42737	1.66678e-18	85	96.2857
Contig1337	glycoside hydrolase family 28 protein	962	gi|224068502|ref|XP_002326133.1|predicted protein [Populus trichocarpa] >gi|222833326|gb|EEE71803.1| predicted protein [Populus trichocarpa]	XP_002326133	8.93261e-94	94	348.206
Contig1338	glycoside hydrolase family 28 protein	1420	gi|255550387|ref|XP_002516244.1|polygalacturonase, putative [Ricinus communis] >gi|223544730|gb|EEF46246.1| polygalacturonase, putative [Ricinus communis]	XP_002516244	0	96	693.345
Contig1339	protein	1783	gi|224069026|ref|XP_002302882.1|predicted protein [Populus trichocarpa] >gi|222844608|gb|EEE82155.1| predicted protein [Populus trichocarpa]	XP_002302882	6.79076e-156	77	555.829
Contig1341	protein hasty	458	gi|255542432|ref|XP_002512279.1|conserved hypothetical protein [Ricinus communis] >gi|223548240|gb|EEF49731.1| conserved hypothetical protein [Ricinus communis]	XP_002512279	8.67716e-53	84	209.92
Contig1342	protein hasty	495	gi|225451181|ref|XP_002272927.1|PREDICTED: hypothetical protein [Vitis vinifera] >gi|298204940|emb|CBI34247.3| unnamed protein product [Vitis vinifera]	XP_002272927	8.72199e-45	76	183.341
Contig1343	protein	921	gi|225451181|ref|XP_002272927.1|PREDICTED: hypothetical protein [Vitis vinifera] >gi|298204940|emb|CBI34247.3| unnamed protein product [Vitis vinifera]	XP_002272927	2.77722e-105	83	386.341
Contig1344	protein	1115	gi|255542432|ref|XP_002512279.1|conserved hypothetical protein [Ricinus communis] >gi|223548240|gb|EEF49731.1| conserved hypothetical protein [Ricinus communis]	XP_002512279	2.08066e-156	87	556.599
Contig1346	histidinol dehydrogenase	482	gi|255564978|ref|XP_002523482.1|histidinol dehydrogenase, putative [Ricinus communis] >gi|223537310|gb|EEF38941.1| histidinol dehydrogenase, putative [Ricinus communis]	XP_002523482	2.05537e-54	96	215.312
Contig1347	histidinol dehydrogenase	1820	gi|296088118|emb|CBI35507.3|unnamed protein product [Vitis vinifera]	CBI35507	0	88	756.518
Contig1348	cytochrome	1273	gi|225456858|ref|XP_002276812.1|PREDICTED: hypothetical protein [Vitis vinifera] >gi|297733678|emb|CBI14925.3| unnamed protein product [Vitis vinifera]	XP_002276812	2.9178e-136	79	489.96
Contig1349	cytochrome p450-like protein	756	gi|22331672|ref|NP_680106.1|cytochrome P450 71A26 [Arabidopsis thaliana] >gi|13878399|sp|Q9STK7.1|C71AQ_ARATH RecName: Full=Cytochrome P450 71A26 >gi|4678361|emb|CAB41171.1| cytochrome P450-like protein [Arabidopsis thaliana] >gi|332644872|gb|AEE78393.1| cytochrome P450 71A26 [Arabidopsis thaliana]	NP_680106	5.88934e-46	73	188.734
Contig1350	glutaredoxin	1262	gi|255540625|ref|XP_002511377.1|glutaredoxin-1, grx1, putative [Ricinus communis] >gi|223550492|gb|EEF51979.1| glutaredoxin-1, grx1, putative [Ricinus communis]	XP_002511377	7.08872e-18	85	96.6709
Contig1351	sas10 utp3 c1d family	1394	gi|297745286|emb|CBI40366.3|unnamed protein product [Vitis vinifera]	CBI40366	2.15703e-111	82	407.527
Contig1352	sas10 utp3 c1d family	962	gi|302142084|emb|CBI19287.3|unnamed protein product [Vitis vinifera]	CBI19287	7.19201e-35	67	152.525
Contig1354	set domain protein	3399	gi|225437573|ref|XP_002270605.1|PREDICTED: hypothetical protein [Vitis vinifera]	XP_002270605	0	72	1025.39
Contig1355	phytochrome b	4270	gi|225431962|ref|XP_002278263.1|PREDICTED: hypothetical protein [Vitis vinifera]	XP_002278263	0	93	1944.09
Contig1356	uric acid degradation bifunctional protein ttl	1913	gi|298204732|emb|CBI25230.3|unnamed protein product [Vitis vinifera]	CBI25230	1.9895e-76	84	291.967
Contig1357	protein	1469	gi|256772620|emb|CAX46395.1|putative EMF1 protein [Rosa lucieae]	CAX46395	2.96858e-74	52	284.263
Contig1358	protein	1892	gi|256772620|emb|CAX46395.1|putative EMF1 protein [Rosa lucieae]	CAX46395	2.93053e-72	52	278.1
Contig1359	ring u-box domain-containing protein	1176	gi|255580137|ref|XP_002530900.1|protein binding protein, putative [Ricinus communis] >gi|223529522|gb|EEF31476.1| protein binding protein, putative [Ricinus communis]	XP_002530900	9.50082e-54	70	215.698
Contig1360	maternal effect embryo arrest 22	4487	gi|224122178|ref|XP_002330559.1|predicted protein [Populus trichocarpa] >gi|222872117|gb|EEF09248.1| predicted protein [Populus trichocarpa]	XP_002330559	0	55	741.495
Contig1361	camp-regulated phosphoprotein 19-related protein	838	gi|225453078|ref|XP_002270339.1|PREDICTED: hypothetical protein [Vitis vinifera] >gi|296087204|emb|CBI33578.3| unnamed protein product [Vitis vinifera]	XP_002270339	1.31081e-39	92	167.933
Contig1362	60s ribosomal protein l39	641	gi|224091665|ref|XP_002309322.1|predicted protein [Populus trichocarpa] >gi|224092556|ref|XP_002309660.1| predicted protein [Populus trichocarpa] >gi|224092560|ref|XP_002309662.1| predicted protein [Populus trichocarpa] >gi|224142435|ref|XP_002324563.1| predicted protein [Populus trichocarpa] >gi|224143262|ref|XP_002324897.1| predicted protein [Populus trichocarpa] >gi|224150169|ref|XP_002336917.…	XP_002309322	8.36263e-23	100	111.309
Contig1363	60s ribosomal protein l39	508	gi|297802832|ref|XP_002869300.1|60S ribosomal protein L39 [Arabidopsis lyrata subsp. lyrata] >gi|297821901|ref|XP_002878833.1| 60S ribosomal protein L39 [Arabidopsis lyrata subsp. lyrata] >gi|297315136|gb|EFH45559.1| 60S ribosomal protein L39 [Arabidopsis lyrata subsp. lyrata] >gi|297324672|gb|EFH55092.1| 60S ribosomal protein L39 [Arabidopsis lyrata subsp. lyrata]	XP_002869300	1.04957e-21	98	106.686
Contig1364	protein	995	gi|255570376|ref|XP_002526147.1|Brassinosteroid LRR receptor kinase precursor, putative [Ricinus communis] >gi|223534524|gb|EEF36223.1| Brassinosteroid LRR receptor kinase precursor, putative [Ricinus communis]	XP_002526147	4.48152e-144	89	515.383
Contig1365	protein	803	gi|224085083|ref|XP_002307483.1|predicted protein [Populus trichocarpa] >gi|222856932|gb|EEE94479.1| predicted protein [Populus trichocarpa]	XP_002307483	7.93643e-84	80	314.694
Contig1366	atp binding	277	gi|297743639|emb|CBI36522.3|unnamed protein product [Vitis vinifera]	CBI36522	6.49387e-16	67	87.4261
Contig1367	atp binding	1041	gi|225445875|ref|XP_002276238.1|PREDICTED: hypothetical protein [Vitis vinifera]	XP_002276238	9.0093e-50	51	202.216
Contig1368	atp binding	673	gi|147841645|emb|CAN75318.1|hypothetical protein VITISV_026156 [Vitis vinifera]	CAN75318	5.30433e-26	55	122.094
Contig1369	ethylene-responsive element binding factor-like protein	2119	gi|292668951|gb|ADE41130.1|AP2 domain class transcription factor [Malus x domestica]	ADE41130	5.25688e-33	64	147.902
Contig1370	core-2 i-branching beta- -n-acetylglucosaminyltransferase family protein	1055	gi|225429805|ref|XP_002282865.1|PREDICTED: hypothetical protein [Vitis vinifera] >gi|296081776|emb|CBI20781.3| unnamed protein product [Vitis vinifera]	XP_002282865	5.10693e-117	85	425.631
Contig1371	PREDICTED: hypothetical protein [Vitis vinifera]	1380	gi|225429805|ref|XP_002282865.1|PREDICTED: hypothetical protein [Vitis vinifera] >gi|296081776|emb|CBI20781.3| unnamed protein product [Vitis vinifera]	XP_002282865	1.0814e-147	84	528.094
Contig1372	phytochrome c	4220	gi|183239026|gb|ACC60971.1|phytochrome C [Vitis riparia]	ACC60971	0	89	1754.57
Contig1373	protein	2816	gi|255563429|ref|XP_002522717.1|Protein phosphatase 1 regulatory subunit, putative [Ricinus communis] >gi|223538067|gb|EEF39679.1| Protein phosphatase 1 regulatory subunit, putative [Ricinus communis]	XP_002522717	1.98916e-163	65	581.637
Contig1375	protein	1269	gi|255632864|gb|ACU16785.1|unknown [Glycine max]	ACU16785	4.39529e-92	96	343.199
Contig1376	protein	550	gi|255625915|gb|ACU13302.1|unknown [Glycine max]	ACU13302	1.96654e-76	94	288.886
Contig1377	prefoldin 1	820	gi|284433766|gb|ADB85089.1|prefoldin-related KE2-like protein [Jatropha curcas]	ADB85089	1.99504e-53	90	213.772
Contig1380	protein	1234	gi|224105955|ref|XP_002313992.1|predicted protein [Populus trichocarpa] >gi|222850400|gb|EEE87947.1| predicted protein [Populus trichocarpa]	XP_002313992	6.20257e-19	100	100.138
Contig1381	protein maternal effect embryo arrest 59	1013	gi|255633216|gb|ACU16964.1|unknown [Glycine max] >gi|255645106|gb|ACU23052.1| unknown [Glycine max]	ACU16964	1.25053e-48	70	198.364
Contig1382	cbl-interacting protein kinase 1	3872	gi|225432183|ref|XP_002268377.1|PREDICTED: hypothetical protein [Vitis vinifera] >gi|297736813|emb|CBI26014.3| unnamed protein product [Vitis vinifera]	XP_002268377	0	83	707.597
Contig1384	ribosomal protein l18ae family protein	1033	gi|225442235|ref|XP_002278270.1|PREDICTED: hypothetical protein [Vitis vinifera] >gi|297743055|emb|CBI35922.3| unnamed protein product [Vitis vinifera]	XP_002278270	6.19165e-27	84	126.331
Contig1386	protein	2457	gi|255582593|ref|XP_002532079.1|exosome complex exonuclease rrp43, putative [Ricinus communis] >gi|223528261|gb|EEF30313.1| exosome complex exonuclease rrp43, putative [Ricinus communis]	XP_002532079	6.55353e-115	87	420.239
Contig1387	mip nip subfamily	1913	gi|255555875|ref|XP_002518973.1|Nodulin-26, putative [Ricinus communis] >gi|223541960|gb|EEF43506.1| Nodulin-26, putative [Ricinus communis]	XP_002518973	3.13306e-122	95	444.121
Contig1388	chloroplast rna-binding protein 29	770	gi|255556984|ref|XP_002519525.1|ribonucleoprotein, chloroplast, putative [Ricinus communis] >gi|223541388|gb|EEF42939.1| ribonucleoprotein, chloroplast, putative [Ricinus communis]	XP_002519525	4.35695e-52	79	209.149
Contig1389	rna-binding protein	1334	gi|225440003|ref|XP_002281642.1|PREDICTED: hypothetical protein [Vitis vinifera]	XP_002281642	6.07207e-31	86	140.198
Contig1390	protein	1550	gi|255572032|ref|XP_002526957.1|Protein bem46, putative [Ricinus communis] >gi|223533709|gb|EEF35444.1| Protein bem46, putative [Ricinus communis]	XP_002526957	1.29458e-176	92	624.394
Contig1391	protein	1225	gi|255572032|ref|XP_002526957.1|Protein bem46, putative [Ricinus communis] >gi|223533709|gb|EEF35444.1| Protein bem46, putative [Ricinus communis]	XP_002526957	7.91551e-176	92	621.313
Contig1392	26s proteasome regulatory subunit n8	1294	gi|225440638|ref|XP_002278975.1|PREDICTED: hypothetical protein [Vitis vinifera] >gi|297740235|emb|CBI30417.3| unnamed protein product [Vitis vinifera]	XP_002278975	3.17264e-162	96	576.244
Contig1393	26s proteasome regulatory subunit n8	294	gi|224101105|ref|XP_002312144.1|predicted protein [Populus trichocarpa] >gi|222851964|gb|EEE89511.1| predicted protein [Populus trichocarpa]	XP_002312144	3.84593e-32	94	141.354
Contig1394	eukaryotic protein	1526	gi|225442553|ref|XP_002279009.1|PREDICTED: hypothetical protein [Vitis vinifera]	XP_002279009	4.89241e-120	73	436.417
Contig1395	eukaryotic protein	382	gi|297743237|emb|CBI36104.3|unnamed protein product [Vitis vinifera]	CBI36104	5.15071e-37	88	157.532
Contig1396	uncharacterized protein	1194	gi|224106371|ref|XP_002314144.1|predicted protein [Populus trichocarpa] >gi|222850552|gb|EEE88099.1| predicted protein [Populus trichocarpa]	XP_002314144	6.34948e-29	80	133.265
Contig1397	conserved hypothetical protein [Ricinus communis]	801	gi|255558924|ref|XP_002520485.1|conserved hypothetical protein [Ricinus communis] >gi|223540327|gb|EEF41898.1| conserved hypothetical protein [Ricinus communis]	XP_002520485	8.66009e-14	78	82.0333
Contig1400	uncharacterized protein	1466	gi|225464015|ref|XP_002265615.1|PREDICTED: hypothetical protein [Vitis vinifera]	XP_002265615	1.93201e-49	54	201.83
Contig1402	cytochrome p450	1848	gi|18252325|gb|AAL66194.1|AF386512_1cytochrome P450 [Pyrus communis]	AAL66194	1.57926e-171	79	607.831
Contig1404	zinc finger protein glo3-like	1524	gi|255573503|ref|XP_002527677.1|arf gtpase-activating protein, putative [Ricinus communis] >gi|223532982|gb|EEF34748.1| arf gtpase-activating protein, putative [Ricinus communis]	XP_002527677	2.30805e-178	88	630.172
Contig1406	zinc finger protein glo3-like	1511	gi|255573503|ref|XP_002527677.1|arf gtpase-activating protein, putative [Ricinus communis] >gi|223532982|gb|EEF34748.1| arf gtpase-activating protein, putative [Ricinus communis]	XP_002527677	5.24898e-175	88	619.002
Contig1407	g-box binding factor 3	1510	gi|297742295|emb|CBI34444.3|unnamed protein product [Vitis vinifera]	CBI34444	1.09993e-39	56	169.474
Contig1408	pppde thiol peptidase family protein	2507	gi|225465451|ref|XP_002266369.1|PREDICTED: hypothetical protein isoform 2 [Vitis vinifera] >gi|225465453|ref|XP_002266333.1| PREDICTED: hypothetical protein isoform 1 [Vitis vinifera]	XP_002266369	1.11606e-85	79	323.168
Contig1409	uncharacterized protein	1006	gi|255547652|ref|XP_002514883.1|conserved hypothetical protein [Ricinus communis] >gi|223545934|gb|EEF47437.1| conserved hypothetical protein [Ricinus communis]	XP_002514883	1.199e-43	60	181.8
Contig1410	protein	831	gi|255547652|ref|XP_002514883.1|conserved hypothetical protein [Ricinus communis] >gi|223545934|gb|EEF47437.1| conserved hypothetical protein [Ricinus communis]	XP_002514883	4.01738e-41	60	172.94
Contig1412	protein	1651	gi|225453543|ref|XP_002276179.1|PREDICTED: hypothetical protein [Vitis vinifera]	XP_002276179	9.90207e-21	46	106.686
Contig1413	uncharacterized protein	922	gi|296084277|emb|CBI24665.3|unnamed protein product [Vitis vinifera]	CBI24665	6.0625e-60	73	235.728
Contig1414	integral membrane single c2 domain protein	2583	gi|255578544|ref|XP_002530135.1|conserved hypothetical protein [Ricinus communis] >gi|223530360|gb|EEF32251.1| conserved hypothetical protein [Ricinus communis]	XP_002530135	0	81	909.827
Contig1415	integral membrane single c2 domain protein	4506	gi|255578544|ref|XP_002530135.1|conserved hypothetical protein [Ricinus communis] >gi|223530360|gb|EEF32251.1| conserved hypothetical protein [Ricinus communis]	XP_002530135	0	78	894.034
Contig1416	rna recognition motif-containing protein	2646	gi|225435024|ref|XP_002284215.1|PREDICTED: hypothetical protein [Vitis vinifera] >gi|297746115|emb|CBI16171.3| unnamed protein product [Vitis vinifera]	XP_002284215	3.72475e-71	72	275.018
Contig1417	armadillo beta-catenin repeat	1959	gi|224078844|ref|XP_002305650.1|predicted protein [Populus trichocarpa] >gi|222848614|gb|EEE86161.1| predicted protein [Populus trichocarpa]	XP_002305650	0	82	668.692
Contig1418	armadillo beta-catenin repeat	1841	gi|224078844|ref|XP_002305650.1|predicted protein [Populus trichocarpa] >gi|222848614|gb|EEE86161.1| predicted protein [Populus trichocarpa]	XP_002305650	0	81	700.664
Contig1419	uncharacterized protein	429	gi|225428945|ref|XP_002263699.1|PREDICTED: hypothetical protein [Vitis vinifera]	XP_002263699	1.03936e-29	75	133.265
Contig1420	uncharacterized protein	619	gi|255573115|ref|XP_002527487.1|conserved hypothetical protein [Ricinus communis] >gi|223533127|gb|EEF34885.1| conserved hypothetical protein [Ricinus communis]	XP_002527487	3.30165e-34	52	149.058
Contig1421	nadph:adrenodoxin mitochondrial	765	gi|225445178|ref|XP_002280736.1|PREDICTED: hypothetical protein [Vitis vinifera] >gi|297738792|emb|CBI28037.3| unnamed protein product [Vitis vinifera]	XP_002280736	1.56886e-42	81	92.4337
Contig1422	nadp adrenodoxin-like ferredoxin reductase	1186	gi|225445178|ref|XP_002280736.1|PREDICTED: hypothetical protein [Vitis vinifera] >gi|297738792|emb|CBI28037.3| unnamed protein product [Vitis vinifera]	XP_002280736	3.20627e-158	87	562.762
Contig1423	zinc finger family protein	1613	gi|225457493|ref|XP_002267134.1|PREDICTED: hypothetical protein [Vitis vinifera]	XP_002267134	5.3438e-80	70	303.523
Contig1424	e3 ubiquitin-protein ligase ring1-like protein	1262	gi|147854704|emb|CAN79596.1|hypothetical protein VITISV_042386 [Vitis vinifera]	CAN79596	5.5007e-87	63	326.25
Contig1426	rna helicase	1911	gi|296083374|emb|CBI23263.3|unnamed protein product [Vitis vinifera]	CBI23263	0	88	703.745
Contig1427	rna helicase	725	gi|229893773|gb|ACQ90244.1|DEAD-box RNA helicase [Glycine max]	ACQ90244	1.58473e-21	56	107.457
Contig1429	nucleolar rna-associated	580	gi|255576530|ref|XP_002529156.1|nucleolar RNA-associated protein, putative [Ricinus communis] >gi|223531380|gb|EEF33215.1| nucleolar RNA-associated protein, putative [Ricinus communis]	XP_002529156	4.10776e-17	88	92.0485
Contig1430	nucleolar rna-associated	1493	gi|225430750|ref|XP_002266705.1|PREDICTED: hypothetical protein [Vitis vinifera]	XP_002266705	0	85	750.74
Contig1431	protein	1168	gi|225455116|ref|XP_002268775.1|PREDICTED: hypothetical protein [Vitis vinifera]	XP_002268775	5.93138e-141	84	505.368
Contig1432	brassinosteroid insensitive 1-associated receptor kinase 1	376	gi|225455547|ref|XP_002268038.1|PREDICTED: hypothetical protein [Vitis vinifera]	XP_002268038	3.80612e-12	72	53.9138
Contig1433	protein	1126	gi|297746226|emb|CBI16282.3|unnamed protein product [Vitis vinifera]	CBI16282	1.16695e-138	86	497.664
Contig1434	protein	1161	gi|297793601|ref|XP_002864685.1|ATSIZ1/SIZ1 [Arabidopsis lyrata subsp. lyrata] >gi|297310520|gb|EFH40944.1| ATSIZ1/SIZ1 [Arabidopsis lyrata subsp. lyrata]	XP_002864685	6.37411e-95	85	352.443
Contig1435	wrky transcription factor	1190	gi|315613840|gb|ADU52525.1|WRKY protein [Cucumis sativus]	ADU52525	2.07309e-64	64	251.136
Contig1436	wrky transcription factor 69	849	gi|166203238|gb|ABY84659.1|transcription factor [Glycine max]	ABY84659	6.87376e-60	67	235.343
Contig1437	protein	1888	gi|297735965|emb|CBI23939.3|unnamed protein product [Vitis vinifera]	CBI23939	3.82595e-17	90	71.2478
Contig1438	inactive receptor kinase	2308	gi|225438587|ref|XP_002276354.1|PREDICTED: hypothetical protein [Vitis vinifera] >gi|296082489|emb|CBI21494.3| unnamed protein product [Vitis vinifera]	XP_002276354	0	83	1002.28
Contig1439	inactive receptor kinase	338	gi|255582512|ref|XP_002532041.1|receptor protein kinase, putative [Ricinus communis] >gi|223528284|gb|EEF30331.1| receptor protein kinase, putative [Ricinus communis]	XP_002532041	4.78496e-27	79	124.405
Contig1440	inactive receptor kinase	1281	gi|225438587|ref|XP_002276354.1|PREDICTED: hypothetical protein [Vitis vinifera] >gi|296082489|emb|CBI21494.3| unnamed protein product [Vitis vinifera]	XP_002276354	2.11819e-126	74	457.218
Contig1441	10 kda secreted protein	522	gi|253760977|ref|XP_002489033.1|hypothetical protein SORBIDRAFT_0351s002020 [Sorghum bicolor] >gi|241947330|gb|EES20475.1| hypothetical protein SORBIDRAFT_0351s002020 [Sorghum bicolor]	XP_002489033	9.70206e-08	78	60.4622
Contig1443	uncharacterized protein	3674	gi|224112162|ref|XP_002316103.1|predicted protein [Populus trichocarpa] >gi|222865143|gb|EEF02274.1| predicted protein [Populus trichocarpa]	XP_002316103	0	65	876.7
Contig1444	nadh dehydrogenase	1122	gi|225434562|ref|XP_002277505.1|PREDICTED: hypothetical protein [Vitis vinifera] >gi|297745883|emb|CBI15939.3| unnamed protein product [Vitis vinifera]	XP_002277505	1.23858e-148	91	530.791
Contig1445	nadh dehydrogenase	486	gi|225434562|ref|XP_002277505.1|PREDICTED: hypothetical protein [Vitis vinifera] >gi|297745883|emb|CBI15939.3| unnamed protein product [Vitis vinifera]	XP_002277505	4.24095e-47	76	191.045
Contig1446	60s ribosomal protein l39	484	gi|258571734|ref|XP_002544670.1|predicted protein [Uncinocarpus reesii 1704] >gi|237904940|gb|EEP79341.1| predicted protein [Uncinocarpus reesii 1704]	XP_002544670	3.28548e-23	96	111.694
Contig1447	60s ribosomal protein l39	510	gi|242793954|ref|XP_002482271.1|ribosomal protein L39e, putative [Talaromyces stipitatus ATCC 10500] >gi|218718859|gb|EED18279.1| ribosomal protein L39e, putative [Talaromyces stipitatus ATCC 10500]	XP_002482271	3.02475e-24	100	115.161
Contig1448	b12d-like protein	879	gi|255540809|ref|XP_002511469.1|conserved hypothetical protein [Ricinus communis] >gi|223550584|gb|EEF52071.1| conserved hypothetical protein [Ricinus communis]	XP_002511469	2.20178e-32	94	144.05
Contig1450	protein	790	gi|297814009|ref|XP_002874888.1|hypothetical protein ARALYDRAFT_352535 [Arabidopsis lyrata subsp. lyrata] >gi|297320725|gb|EFH51147.1| hypothetical protein ARALYDRAFT_352535 [Arabidopsis lyrata subsp. lyrata]	XP_002874888	3.72e-102	83	375.555
Contig1451	early-responsive to dehydration stress-related protein	805	gi|297814009|ref|XP_002874888.1|hypothetical protein ARALYDRAFT_352535 [Arabidopsis lyrata subsp. lyrata] >gi|297320725|gb|EFH51147.1| hypothetical protein ARALYDRAFT_352535 [Arabidopsis lyrata subsp. lyrata]	XP_002874888	1.83134e-104	86	383.259
Contig1452	protein	1174	gi|224136007|ref|XP_002327358.1|predicted protein [Populus trichocarpa] >gi|222835728|gb|EEE74163.1| predicted protein [Populus trichocarpa]	XP_002327358	3.48293e-48	70	197.208
Contig1453	protein	1497	gi|225460440|ref|XP_002271390.1|PREDICTED: hypothetical protein [Vitis vinifera]	XP_002271390	1.05128e-42	68	179.489
Contig1454	argonaute protein group	947	gi|296088013|emb|CBI35296.3|unnamed protein product [Vitis vinifera]	CBI35296	3.87187e-118	90	429.098
Contig1455	protein argonaute	3492	gi|255570639|ref|XP_002526275.1|eukaryotic translation initiation factor 2c, putative [Ricinus communis] >gi|223534406|gb|EEF36112.1| eukaryotic translation initiation factor 2c, putative [Ricinus communis]	XP_002526275	0	92	1664.43
Contig1456	at1g67170	1818	gi|147771156|emb|CAN65241.1|hypothetical protein VITISV_025050 [Vitis vinifera]	CAN65241	1.24219e-120	69	438.728
Contig1457	amidophosphoribosyltransferase	1107	gi|255543899|ref|XP_002513012.1|amidophosphoribosyltransferase, putative [Ricinus communis] >gi|223548023|gb|EEF49515.1| amidophosphoribosyltransferase, putative [Ricinus communis]	XP_002513012	2.16444e-137	85	493.426
Contig1458	amidophosphoribosyltransferase	1275	gi|255543899|ref|XP_002513012.1|amidophosphoribosyltransferase, putative [Ricinus communis] >gi|223548023|gb|EEF49515.1| amidophosphoribosyltransferase, putative [Ricinus communis]	XP_002513012	5.4967e-151	93	538.88
Contig1459	amidophosphoribosyltransferase	822	gi|224080500|ref|XP_002306145.1|predicted protein [Populus trichocarpa] >gi|222849109|gb|EEE86656.1| predicted protein [Populus trichocarpa]	XP_002306145	7.27622e-104	92	381.333
Contig1460	octicosapeptide phox domain-containing protein	2929	gi|307136298|gb|ADN34122.1|heat shock protein 70 [Cucumis melo subsp. melo]	ADN34122	0	82	944.88
Contig1461	aspartyl protease family protein	209	gi|255583547|ref|XP_002532530.1|Aspartic proteinase nepenthesin-1 precursor, putative [Ricinus communis] >gi|223527742|gb|EEF29846.1| Aspartic proteinase nepenthesin-1 precursor, putative [Ricinus communis]	XP_002532530	4.21307e-23	86	111.309
Contig1462	protein	1693	gi|224065128|ref|XP_002301682.1|predicted protein [Populus trichocarpa] >gi|222843408|gb|EEE80955.1| predicted protein [Populus trichocarpa]	XP_002301682	1.18958e-170	83	604.749
Contig1463	aspartyl protease family protein	683	gi|224065128|ref|XP_002301682.1|predicted protein [Populus trichocarpa] >gi|222843408|gb|EEE80955.1| predicted protein [Populus trichocarpa]	XP_002301682	1.84921e-90	88	336.265
Contig1464	monosaccharide-sensing protein 2	2471	gi|255559173|ref|XP_002520608.1|sugar transporter, putative [Ricinus communis] >gi|223540207|gb|EEF41781.1| sugar transporter, putative [Ricinus communis]	XP_002520608	0	90	1174.07
Contig1465	acyl:coa ligase	3085	gi|225456260|ref|XP_002279522.1|PREDICTED: hypothetical protein [Vitis vinifera]	XP_002279522	0	84	733.021
Contig1466	nedd8-conjugating enzyme ubc12	555	gi|255568247|ref|XP_002525098.1|ubiquitin-conjugating enzyme m, putative [Ricinus communis] >gi|223535557|gb|EEF37225.1| ubiquitin-conjugating enzyme m, putative [Ricinus communis]	XP_002525098	1.65423e-30	94	136.346
Contig1467	nedd8-conjugating enzyme ubc12	928	gi|255568247|ref|XP_002525098.1|ubiquitin-conjugating enzyme m, putative [Ricinus communis] >gi|223535557|gb|EEF37225.1| ubiquitin-conjugating enzyme m, putative [Ricinus communis]	XP_002525098	1.44993e-85	96	320.857
Contig1468	zinc iron	1694	gi|255550788|ref|XP_002516442.1|zinc/iron transporter, putative [Ricinus communis] >gi|223544262|gb|EEF45783.1| zinc/iron transporter, putative [Ricinus communis]	XP_002516442	5.73161e-157	81	559.296
Contig1469	zinc iron	1546	gi|255550788|ref|XP_002516442.1|zinc/iron transporter, putative [Ricinus communis] >gi|223544262|gb|EEF45783.1| zinc/iron transporter, putative [Ricinus communis]	XP_002516442	5.86311e-137	81	492.656
Contig1471	ribosomal protein s27	554	gi|255543244|ref|XP_002512685.1|40S ribosomal protein S27, putative [Ricinus communis] >gi|255556735|ref|XP_002519401.1| 40S ribosomal protein S27, putative [Ricinus communis] >gi|223541468|gb|EEF43018.1| 40S ribosomal protein S27, putative [Ricinus communis] >gi|223548646|gb|EEF50137.1| 40S ribosomal protein S27, putative [Ricinus communis]	XP_002512685	1.31083e-43	100	179.874
Contig1472	protein	1449	gi|255556707|ref|XP_002519387.1|tfiif-alpha, putative [Ricinus communis] >gi|223541454|gb|EEF43004.1| tfiif-alpha, putative [Ricinus communis]	XP_002519387	1.59696e-80	81	305.064
Contig1473	ornithine carbamoyltransferase	1377	gi|225458227|ref|XP_002281919.1|PREDICTED: hypothetical protein [Vitis vinifera] >gi|302142520|emb|CBI19723.3| unnamed protein product [Vitis vinifera]	XP_002281919	4.49765e-170	89	602.438
Contig1474	protein	1389	gi|224055166|ref|XP_002298427.1|predicted protein [Populus trichocarpa] >gi|222845685|gb|EEE83232.1| predicted protein [Populus trichocarpa]	XP_002298427	1.37818e-33	50	149.058
Contig1475	predicted protein [Populus trichocarpa]	585	gi|224106091|ref|XP_002314039.1|predicted protein [Populus trichocarpa] >gi|222850447|gb|EEE87994.1| predicted protein [Populus trichocarpa]	XP_002314039	3.18081e-17	58	92.4337
Contig1476	uncharacterized protein	1367	gi|297736269|emb|CBI24907.3|unnamed protein product [Vitis vinifera]	CBI24907	3.99079e-78	58	296.975
Contig1477	protein	1756	gi|224133234|ref|XP_002327993.1|predicted protein [Populus trichocarpa] >gi|222837402|gb|EEE75781.1| predicted protein [Populus trichocarpa]	XP_002327993	2.51706e-171	90	607.06
Contig1479	cc-nbs-lrr resistance protein	2087	gi|86438848|emb|CAJ44366.1|putative CC-NBS-LRR resistance protein [Malus x domestica]	CAJ44366	2.15461e-71	54	275.404
Contig1480	uncharacterized protein	1608	gi|297737922|emb|CBI27123.3|unnamed protein product [Vitis vinifera]	CBI27123	1.64164e-113	67	414.846
Contig1481	rszp22 splicing factor	709	gi|225464335|ref|XP_002272691.1|PREDICTED: hypothetical protein isoform 2 [Vitis vinifera] >gi|225464337|ref|XP_002272657.1| PREDICTED: hypothetical protein isoform 1 [Vitis vinifera]	XP_002272691	1.45208e-40	89	170.629
Contig1482	rszp22 splicing factor	1674	gi|225464335|ref|XP_002272691.1|PREDICTED: hypothetical protein isoform 2 [Vitis vinifera] >gi|225464337|ref|XP_002272657.1| PREDICTED: hypothetical protein isoform 1 [Vitis vinifera]	XP_002272691	1.34541e-41	87	176.022
Contig1483	ap2 erf domain-containing transcription factor	980	gi|255543212|ref|XP_002512669.1|AP2 domain transcription factor RAP2.3, putative [Ricinus communis] >gi|223548630|gb|EEF50121.1| AP2 domain transcription factor RAP2.3, putative [Ricinus communis]	XP_002512669	1.9558e-35	64	154.451
Contig1485	uncharacterized protein	467	gi|224091593|ref|XP_002309293.1|predicted protein [Populus trichocarpa] >gi|222855269|gb|EEE92816.1| predicted protein [Populus trichocarpa]	XP_002309293	2.12699e-14	80	82.4185
Contig1486	protein	399	gi|255579023|ref|XP_002530363.1|conserved hypothetical protein [Ricinus communis] >gi|223530110|gb|EEF32024.1| conserved hypothetical protein [Ricinus communis]	XP_002530363	1.50478e-52	83	209.149
Contig1487	protein	3679	gi|297739813|emb|CBI29995.3|unnamed protein product [Vitis vinifera]	CBI29995	0	69	967.222
Contig1488	uncharacterized protein	1017	gi|255569070|ref|XP_002525504.1|conserved hypothetical protein [Ricinus communis] >gi|223535183|gb|EEF36862.1| conserved hypothetical protein [Ricinus communis]	XP_002525504	1.52142e-62	61	244.588
Contig1489	uncharacterized protein	520	gi|297740934|emb|CBI31246.3|unnamed protein product [Vitis vinifera]	CBI31246	1.3635e-22	87	109.768
Contig1490	ubiquitin-conjugating enzyme family protein	1579	gi|225461443|ref|XP_002282404.1|PREDICTED: hypothetical protein [Vitis vinifera]	XP_002282404	4.38699e-87	54	327.02
Contig1491	ubiquitin-conjugating enzyme family protein	1645	gi|255581825|ref|XP_002531713.1|ubiquitin conjugating enzyme, putative [Ricinus communis] >gi|223528656|gb|EEF30672.1| ubiquitin conjugating enzyme, putative [Ricinus communis]	XP_002531713	3.22799e-72	50	277.715
Contig1492	fad linked oxidase domain protein	2490	gi|255566247|ref|XP_002524111.1|d-lactate dehydrogenase, putative [Ricinus communis] >gi|223536679|gb|EEF38321.1| d-lactate dehydrogenase, putative [Ricinus communis]	XP_002524111	0	83	840.491
Contig1493	fad linked oxidase domain protein	2065	gi|225439315|ref|XP_002267321.1|PREDICTED: hypothetical protein [Vitis vinifera] >gi|296089322|emb|CBI39094.3| unnamed protein product [Vitis vinifera]	XP_002267321	0	86	870.922
Contig1494	dna binding protein	2513	gi|302142071|emb|CBI19274.3|unnamed protein product [Vitis vinifera]	CBI19274	1.00324e-118	64	432.95
Contig1495	membrane steroid-binding protein 1	678	gi|225430523|ref|XP_002285572.1|PREDICTED: hypothetical protein [Vitis vinifera] >gi|147864286|emb|CAN83013.1| hypothetical protein VITISV_010105 [Vitis vinifera] >gi|296082154|emb|CBI21159.3| unnamed protein product [Vitis vinifera]	XP_002285572	2.42266e-42	94	176.407
Contig1496	avr9 elicitor response protein	1986	gi|4138265|emb|CAA06925.1|Avr9 elicitor response protein [Nicotiana tabacum]	CAA06925	0	90	655.21
Contig1498	at4g15940 dl4011w	932	gi|255551813|ref|XP_002516952.1|fumarylacetoacetate hydrolase, putative [Ricinus communis] >gi|223544040|gb|EEF45566.1| fumarylacetoacetate hydrolase, putative [Ricinus communis]	XP_002516952	7.43823e-106	94	388.267
Contig1499	serine thronine protein	1844	gi|225445686|ref|XP_002267305.1|PREDICTED: hypothetical protein [Vitis vinifera]	XP_002267305	0	89	687.567
Contig1500	protein kinase family protein	1346	gi|225445686|ref|XP_002267305.1|PREDICTED: hypothetical protein [Vitis vinifera]	XP_002267305	1.31793e-166	91	590.882
Contig1501	protein	2310	gi|296086431|emb|CBI32020.3|unnamed protein product [Vitis vinifera]	CBI32020	0	93	808.905
Contig1502	protein	275	gi|255558222|ref|XP_002520138.1|Protein kinase APK1B, chloroplast precursor, putative [Ricinus communis] >gi|223540630|gb|EEF42193.1| Protein kinase APK1B, chloroplast precursor, putative [Ricinus communis]	XP_002520138	7.18873e-23	91	110.538
Contig1503	uncharacterized protein	3199	gi|302142040|emb|CBI19243.3|unnamed protein product [Vitis vinifera]	CBI19243	0	91	1524.61
Contig1504	o-linked n-acetylglucosamine	314	gi|255540413|ref|XP_002511271.1|o-linked n-acetylglucosamine transferase, ogt, putative [Ricinus communis] >gi|223550386|gb|EEF51873.1| o-linked n-acetylglucosamine transferase, ogt, putative [Ricinus communis]	XP_002511271	2.45285e-18	94	95.5153
Contig1505	o-linked n-acetylglucosamine	2274	gi|255540413|ref|XP_002511271.1|o-linked n-acetylglucosamine transferase, ogt, putative [Ricinus communis] >gi|223550386|gb|EEF51873.1| o-linked n-acetylglucosamine transferase, ogt, putative [Ricinus communis]	XP_002511271	1.67441e-141	86	508.449
Contig1506	brain acid soluble protein 1	1383	gi|225445563|ref|XP_002285323.1|PREDICTED: hypothetical protein [Vitis vinifera]	XP_002285323	3.2454e-51	61	207.608
Contig1508	predicted protein [Populus trichocarpa]	979	gi|224114648|ref|XP_002332332.1|predicted protein [Populus trichocarpa] >gi|118485890|gb|ABK94791.1| unknown [Populus trichocarpa] >gi|222832579|gb|EEE71056.1| predicted protein [Populus trichocarpa]	XP_002332332	3.84279e-07	76	60.4622
Contig1509	-epimerase 4-reductase	1034	gi|211906440|gb|ACJ11713.1|UDP-L-rhamnose synthase [Gossypium hirsutum]	ACJ11713	2.05052e-155	94	553.132
Contig1510	protein	1228	gi|225426743|ref|XP_002282339.1|PREDICTED: hypothetical protein [Vitis vinifera]	XP_002282339	3.70707e-157	95	559.296
Contig1511	protein	2353	gi|225460761|ref|XP_002276224.1|PREDICTED: similar to mitochondrial transcription termination factor family protein / mTERF family protein [Vitis vinifera]	XP_002276224	3.13158e-175	79	620.542
Contig1512	yt521-b-like protein	2526	gi|225426714|ref|XP_002275532.1|PREDICTED: hypothetical protein [Vitis vinifera]	XP_002275532	2.58712e-98	71	365.155
Contig1513	protein	1254	gi|225438813|ref|XP_002283333.1|PREDICTED: hypothetical protein [Vitis vinifera] >gi|296082366|emb|CBI21371.3| unnamed protein product [Vitis vinifera]	XP_002283333	2.37988e-74	83	284.263
Contig1514	protein	711	gi|50508077|dbj|BAD32077.1|putative AtRer1A [Oryza sativa Japonica Group] >gi|50508264|dbj|BAD32075.1| putative AtRer1A [Oryza sativa Japonica Group] >gi|218200917|gb|EEC83344.1| hypothetical protein OsI_28742 [Oryza sativa Indica Group] >gi|222640323|gb|EEE68455.1| hypothetical protein OsJ_26845 [Oryza sativa Japonica Group] >gi|258644551|dbj|BAI39804.1| putative AtRer1A [Oryza sativa Indica Gro…	BAD32077	3.17899e-19	85	99.7525
Contig1515	protein	3202	gi|225437724|ref|XP_002273252.1|PREDICTED: hypothetical protein [Vitis vinifera]	XP_002273252	0	71	733.791
Contig1516	unnamed protein product [Vitis vinifera]	781	gi|302143276|emb|CBI21837.3|unnamed protein product [Vitis vinifera]	CBI21837	4.5547e-12	86	76.2554
Contig1517	mitochondrial deoxynucleotide	622	gi|224101051|ref|XP_002312122.1|predicted protein [Populus trichocarpa] >gi|222851942|gb|EEE89489.1| predicted protein [Populus trichocarpa]	XP_002312122	7.18995e-45	92	184.496
Contig1518	mitochondrial substrate carrier family protein	657	gi|225449358|ref|XP_002282166.1|PREDICTED: hypothetical protein isoform 2 [Vitis vinifera]	XP_002282166	3.03221e-31	95	139.428
Contig1519	mitochondrial substrate carrier family protein	1390	gi|296086165|emb|CBI31606.3|unnamed protein product [Vitis vinifera]	CBI31606	2.00754e-117	88	427.557
Contig1520	pentatricopeptide repeat-containing protein	3484	gi|147798083|emb|CAN67256.1|hypothetical protein VITISV_039434 [Vitis vinifera]	CAN67256	0	80	683.33
Contig1521	succinate semialdehyde dehydrogenase	1021	gi|15219379|ref|NP_178062.1|succinate-semialdehyde dehydrogenase [Arabidopsis thaliana] >gi|118575126|sp|Q9SAK4.2|SSDH_ARATH RecName: Full=Succinate-semialdehyde dehydrogenase, mitochondrial; Short=At-SSADH1; AltName: Full=Aldehyde dehydrogenase family 5 member F1; AltName: Full=NAD(+)-dependent succinic semialdehyde dehydrogenase; Flags: Precursor >gi|6684442|gb|AAF23590.1|AF117335_1 succinic se…	NP_178062	9.95938e-46	97	188.734
Contig1522	unnamed protein product [Vitis vinifera]	934	gi|297741922|emb|CBI33357.3|unnamed protein product [Vitis vinifera]	CBI33357	6.00113e-23	51	112.849
Contig1523	protein	2575	gi|255554186|ref|XP_002518133.1|hypothetical protein RCOM_1020610 [Ricinus communis] >gi|223542729|gb|EEF44266.1| hypothetical protein RCOM_1020610 [Ricinus communis]	XP_002518133	1.54842e-106	52	392.504
Contig1524	protein phosphatase	1288	gi|225430502|ref|XP_002285549.1|PREDICTED: hypothetical protein [Vitis vinifera] >gi|296082144|emb|CBI21149.3| unnamed protein product [Vitis vinifera]	XP_002285549	2.35291e-133	95	480.33
Contig1525	protein phosphatase	736	gi|255548720|ref|XP_002515416.1|protein phosphatase 2c, putative [Ricinus communis] >gi|223545360|gb|EEF46865.1| protein phosphatase 2c, putative [Ricinus communis]	XP_002515416	2.20725e-42	86	176.792
Contig1526	protein	1019	gi|224102767|ref|XP_002312794.1|predicted protein [Populus trichocarpa] >gi|222849202|gb|EEE86749.1| predicted protein [Populus trichocarpa]	XP_002312794	2.36961e-31	99	140.969
Contig1527	protein	1267	gi|224102767|ref|XP_002312794.1|predicted protein [Populus trichocarpa] >gi|222849202|gb|EEE86749.1| predicted protein [Populus trichocarpa]	XP_002312794	6.88337e-29	100	133.265
Contig1528	signal peptide peptidase-like 5	2338	gi|225433716|ref|XP_002268575.1|PREDICTED: hypothetical protein [Vitis vinifera] >gi|296089635|emb|CBI39454.3| unnamed protein product [Vitis vinifera]	XP_002268575	0	80	706.442
Contig1529	integrin-linked protein kinase-like protein	2481	gi|255577895|ref|XP_002529820.1|ankyrin-kinase, putative [Ricinus communis] >gi|223530697|gb|EEF32569.1| ankyrin-kinase, putative [Ricinus communis]	XP_002529820	0	91	541.962
Contig1530	tpr repeat-containing protein	3541	gi|225434443|ref|XP_002273069.1|PREDICTED: hypothetical protein [Vitis vinifera]	XP_002273069	0	81	1241.87
Contig1531	protein	877	gi|255541502|ref|XP_002511815.1|conserved hypothetical protein [Ricinus communis] >gi|223548995|gb|EEF50484.1| conserved hypothetical protein [Ricinus communis]	XP_002511815	2.47405e-68	79	263.462
Contig1532	transcription factor spatula	1323	gi|255538250|ref|XP_002510190.1|conserved hypothetical protein [Ricinus communis] >gi|223550891|gb|EEF52377.1| conserved hypothetical protein [Ricinus communis]	XP_002510190	3.63111e-44	67	184.111
Contig1533	protein	1976	gi|224075447|ref|XP_002304637.1|predicted protein [Populus trichocarpa] >gi|222842069|gb|EEE79616.1| predicted protein [Populus trichocarpa]	XP_002304637	0	94	753.821
Contig1534	uncharacterized protein	887	gi|224098489|ref|XP_002311193.1|predicted protein [Populus trichocarpa] >gi|222851013|gb|EEE88560.1| predicted protein [Populus trichocarpa]	XP_002311193	1.14539e-28	63	131.724
Contig1535	40s ribosomal protein	1130	gi|255646854|gb|ACU23898.1|unknown [Glycine max]	ACU23898	1.54128e-114	94	417.542
Contig1536	40s ribosomal protein	1108	gi|255646854|gb|ACU23898.1|unknown [Glycine max]	ACU23898	7.4894e-114	94	415.231
Contig1538	yth domain-containing	1695	gi|225462332|ref|XP_002268572.1|PREDICTED: hypothetical protein [Vitis vinifera] >gi|297736091|emb|CBI24129.3| unnamed protein product [Vitis vinifera]	XP_002268572	2.52119e-120	63	437.573
Contig1539	non-specific serine threonine protein kinase	3772	gi|225433872|ref|XP_002264839.1|PREDICTED: hypothetical protein [Vitis vinifera]	XP_002264839	0	78	910.598
Contig1541	ubiquitin-conjugating enzyme e2 33	1539	gi|255586333|ref|XP_002533817.1|ubiquitin-conjugating enzyme E2 j2, putative [Ricinus communis] >gi|223526254|gb|EEF28570.1| ubiquitin-conjugating enzyme E2 j2, putative [Ricinus communis]	XP_002533817	1.36006e-93	83	348.591
Contig1542	protein phosphatase 2c 68	1260	gi|225441453|ref|XP_002279599.1|PREDICTED: hypothetical protein [Vitis vinifera] >gi|297739833|emb|CBI30015.3| unnamed protein product [Vitis vinifera]	XP_002279599	1.56014e-174	89	617.076
Contig1543	protein phosphatase 2c 68	1380	gi|225441453|ref|XP_002279599.1|PREDICTED: hypothetical protein [Vitis vinifera] >gi|297739833|emb|CBI30015.3| unnamed protein product [Vitis vinifera]	XP_002279599	4.97692e-177	91	625.55
Contig1544	protein kinase	2246	gi|296083571|emb|CBI23562.3|unnamed protein product [Vitis vinifera]	CBI23562	0	84	873.233
Contig1545	protein	1126	gi|255572714|ref|XP_002527290.1|ATP binding protein, putative [Ricinus communis] >gi|223533383|gb|EEF35134.1| ATP binding protein, putative [Ricinus communis]	XP_002527290	6.7348e-78	77	295.819
Contig1546	protein	2106	gi|225470599|ref|XP_002274463.1|PREDICTED: hypothetical protein [Vitis vinifera] >gi|296083422|emb|CBI23375.3| unnamed protein product [Vitis vinifera]	XP_002274463	0	97	801.586
Contig1547	protein	1931	gi|224117666|ref|XP_002331601.1|predicted protein [Populus trichocarpa] >gi|222873997|gb|EEF11128.1| predicted protein [Populus trichocarpa]	XP_002331601	0	88	593.964
Contig1548	uncharacterized protein	2600	gi|255560205|ref|XP_002521120.1|conserved hypothetical protein [Ricinus communis] >gi|223539689|gb|EEF41271.1| conserved hypothetical protein [Ricinus communis]	XP_002521120	4.53488e-122	76	444.121
Contig1549	isoamylase 2	1601	gi|225436952|ref|XP_002271798.1|PREDICTED: hypothetical protein [Vitis vinifera]	XP_002271798	0	83	734.176
Contig1550	isoamylase 2	1058	gi|225436952|ref|XP_002271798.1|PREDICTED: hypothetical protein [Vitis vinifera]	XP_002271798	1.84627e-74	63	284.263
Contig1551	isoamylase 2	1394	gi|255584716|ref|XP_002533079.1|isoamylase, putative [Ricinus communis] >gi|223527143|gb|EEF29318.1| isoamylase, putative [Ricinus communis]	XP_002533079	0	80	655.596
Contig1552	calmodulin binding	2009	gi|225424936|ref|XP_002271193.1|PREDICTED: hypothetical protein [Vitis vinifera] >gi|296086414|emb|CBI32003.3| unnamed protein product [Vitis vinifera]	XP_002271193	7.20103e-117	62	426.402
Contig1553	phd finger protein	2872	gi|225460845|ref|XP_002277143.1|PREDICTED: hypothetical protein [Vitis vinifera]	XP_002277143	0	63	721.465
Contig1554	phd finger family protein	490	gi|224056409|ref|XP_002298842.1|predicted protein [Populus trichocarpa] >gi|222846100|gb|EEE83647.1| predicted protein [Populus trichocarpa]	XP_002298842	1.31872e-32	69	142.895
Contig1555	fructose-bisphosphate class ii	761	gi|322711632|gb|EFZ03205.1|fructose-bisphosphate aldolase, class II [Metarhizium anisopliae ARSEF 23]	EFZ03205	9.97129e-102	96	374.015
Contig1556	fructose-bisphosphate class ii	767	gi|302884358|ref|XP_003041075.1|fructose-bisphosphate aldolase [Nectria haematococca mpVI 77-13-4] >gi|256721971|gb|EEU35362.1| fructose-bisphosphate aldolase [Nectria haematococca mpVI 77-13-4]	XP_003041075	3.85386e-101	98	372.089
Contig1558	qltg3-1	525	gi|225427023|ref|XP_002271461.1|PREDICTED: hypothetical protein isoform 1 [Vitis vinifera]	XP_002271461	2.35016e-25	81	119.013
Contig1560	rna recognition motif-containing protein	1431	gi|297734519|emb|CBI15766.3|unnamed protein product [Vitis vinifera]	CBI15766	2.11535e-85	87	321.242
Contig1561	ubiquinol-cytochrome c reductase iron-sulfur subunit precursor	137	gi|156049877|ref|XP_001590905.1|conserved hypothetical protein [Sclerotinia sclerotiorum 1980] >gi|154693044|gb|EDN92782.1| conserved hypothetical protein [Sclerotinia sclerotiorum 1980 UF-70]	XP_001590905	8.47776e-16	100	87.0409
Contig1562	ubiquinol-cytochrome c reductase iron-sulfur subunit	824	gi|195616520|gb|ACG30090.1|ubiquinol-cytochrome c reductase iron-sulfur subunit [Zea mays]	ACG30090	2.2724e-89	100	333.183
Contig1563	ubiquinol-cytochrome c reductase iron-sulfur subunit	312	gi|302894053|ref|XP_003045907.1|predicted protein [Nectria haematococca mpVI 77-13-4] >gi|256726834|gb|EEU40194.1| predicted protein [Nectria haematococca mpVI 77-13-4]	XP_003045907	2.43584e-42	99	175.252
Contig1564	bsd domain-containing protein	854	gi|224069774|ref|XP_002303036.1|predicted protein [Populus trichocarpa] >gi|222844762|gb|EEE82309.1| predicted protein [Populus trichocarpa]	XP_002303036	2.0935e-40	66	170.629
Contig1565	h(\+)-transporting atpase plant fungi plasma membrane	878	gi|224138528|ref|XP_002326625.1|autoinhibited H+ ATPase [Populus trichocarpa] >gi|222833947|gb|EEE72424.1| autoinhibited H+ ATPase [Populus trichocarpa]	XP_002326625	1.65182e-80	93	303.908
Contig1566	h(\+)-transporting atpase plant fungi plasma membrane	1308	gi|224138528|ref|XP_002326625.1|autoinhibited H+ ATPase [Populus trichocarpa] >gi|222833947|gb|EEE72424.1| autoinhibited H+ ATPase [Populus trichocarpa]	XP_002326625	2.73861e-153	94	546.584
Contig1567	h+-transporting atpase	1006	gi|147853720|emb|CAN80223.1|hypothetical protein VITISV_027896 [Vitis vinifera]	CAN80223	7.2517e-166	95	587.8
Contig1568	protein	3358	gi|225433351|ref|XP_002282738.1|PREDICTED: hypothetical protein [Vitis vinifera] >gi|297741880|emb|CBI33315.3| unnamed protein product [Vitis vinifera]	XP_002282738	4.15514e-155	63	554.288
Contig1569	protein	1284	gi|225459113|ref|XP_002285692.1|PREDICTED: hypothetical protein [Vitis vinifera] >gi|302142048|emb|CBI19251.3| unnamed protein product [Vitis vinifera]	XP_002285692	2.47757e-58	87	231.106
Contig1570	zinc binding	941	gi|255572818|ref|XP_002527341.1|zinc binding dehydrogenase, putative [Ricinus communis] >gi|223533260|gb|EEF35013.1| zinc binding dehydrogenase, putative [Ricinus communis]	XP_002527341	1.44194e-32	69	144.821
Contig1571	zinc binding	969	gi|302142107|emb|CBI19310.3|unnamed protein product [Vitis vinifera]	CBI19310	1.44639e-99	82	367.466
Contig1574	replication factor a	1253	gi|225446038|ref|XP_002268721.1|PREDICTED: hypothetical protein [Vitis vinifera] >gi|297735401|emb|CBI17841.3| unnamed protein product [Vitis vinifera]	XP_002268721	5.29372e-66	69	256.529
Contig1575	uncharacterized protein	2841	gi|297744122|emb|CBI37092.3|unnamed protein product [Vitis vinifera]	CBI37092	0	71	758.444
Contig1577	vesicle-associated membrane protein 727	1041	gi|225464166|ref|XP_002269134.1|PREDICTED: hypothetical protein isoform 1 [Vitis vinifera] >gi|296086578|emb|CBI32213.3| unnamed protein product [Vitis vinifera]	XP_002269134	3.47767e-110	94	402.905
Contig1578	cdp-diacylglycerol synthetase	438	gi|297737497|emb|CBI26698.3|unnamed protein product [Vitis vinifera]	CBI26698	1.52304e-49	85	199.134
Contig1579	cytidinediphosphate diacylglycerol synthase 2	1289	gi|255554719|ref|XP_002518397.1|phosphatidate cytidylyltransferase, putative [Ricinus communis] >gi|223542242|gb|EEF43784.1| phosphatidate cytidylyltransferase, putative [Ricinus communis]	XP_002518397	1.28483e-147	94	527.709
Contig1581	protein	2782	gi|255550958|ref|XP_002516527.1|ATP-dependent peptidase, putative [Ricinus communis] >gi|223544347|gb|EEF45868.1| ATP-dependent peptidase, putative [Ricinus communis]	XP_002516527	1.76621e-180	76	638.262
Contig1582	at5g37260-like protein	2534	gi|147817015|emb|CAN68733.1|hypothetical protein VITISV_012100 [Vitis vinifera]	CAN68733	1.85549e-104	63	385.571
Contig1585	protein	2476	gi|297739512|emb|CBI29694.3|unnamed protein product [Vitis vinifera]	CBI29694	2.34084e-128	64	464.922
Contig1586	phosphoglycerate mutase-like protein	1026	gi|21700765|gb|AAG38144.1|phosphoglycerate mutase-like protein [Glycine max]	AAG38144	1.63513e-96	89	357.451
Contig1587	phosphoglycerate mutase-like protein	1077	gi|302142108|emb|CBI19311.3|unnamed protein product [Vitis vinifera]	CBI19311	2.99591e-128	86	462.996
Contig1588	calcium-dependent protein	2416	gi|255578190|ref|XP_002529963.1|calcium-dependent protein kinase, putative [Ricinus communis] >gi|223530525|gb|EEF32406.1| calcium-dependent protein kinase, putative [Ricinus communis]	XP_002529963	0	86	899.042
Contig1589	26s proteasome non-atpase regulatory subunit 6	1540	gi|225457441|ref|XP_002262921.1|PREDICTED: hypothetical protein [Vitis vinifera] >gi|297733617|emb|CBI14864.3| unnamed protein product [Vitis vinifera]	XP_002262921	0	95	670.618
Contig1590	26s proteasome non-atpase regulatory subunit 6	964	gi|255644637|gb|ACU22821.1|unknown [Glycine max]	ACU22821	3.42107e-85	98	319.701
Contig1591	ribosomal protein s5 family protein	2684	gi|225446625|ref|XP_002276769.1|PREDICTED: hypothetical protein [Vitis vinifera]	XP_002276769	7.85466e-178	84	629.402
Contig1592	protein	733	gi|224135969|ref|XP_002322206.1|predicted protein [Populus trichocarpa] >gi|222869202|gb|EEF06333.1| predicted protein [Populus trichocarpa]	XP_002322206	3.7714e-119	95	431.795
Contig1593	protein	1434	gi|224135969|ref|XP_002322206.1|predicted protein [Populus trichocarpa] >gi|222869202|gb|EEF06333.1| predicted protein [Populus trichocarpa]	XP_002322206	8.45559e-151	88	538.495
Contig1594	protein	1210	gi|224135969|ref|XP_002322206.1|predicted protein [Populus trichocarpa] >gi|222869202|gb|EEF06333.1| predicted protein [Populus trichocarpa]	XP_002322206	3.3536e-110	81	403.29
Contig1595	uncharacterized protein	881	gi|255557943|ref|XP_002520000.1|conserved hypothetical protein [Ricinus communis] >gi|223540764|gb|EEF42324.1| conserved hypothetical protein [Ricinus communis]	XP_002520000	2.12766e-35	72	154.066
Contig1596	60s ribosomal protein l18a	875	gi|224116756|ref|XP_002317384.1|predicted protein [Populus trichocarpa] >gi|118483631|gb|ABK93710.1| unknown [Populus trichocarpa] >gi|222860449|gb|EEE97996.1| predicted protein [Populus trichocarpa]	XP_002317384	5.61426e-97	98	358.607
Contig1598	bifunctional inhibitor lipid-transfer protein seed storage 2s albumin-like protein	605	gi|255577803|ref|XP_002529775.1|14 kDa proline-rich protein DC2.15 precursor, putative [Ricinus communis] >gi|223530719|gb|EEF32589.1| 14 kDa proline-rich protein DC2.15 precursor, putative [Ricinus communis]	XP_002529775	7.0195e-18	92	94.7449
Contig1602	serine threonine protein	1860	gi|297746255|emb|CBI16311.3|unnamed protein product [Vitis vinifera]	CBI16311	7.1491e-148	75	529.25
Contig1604	protein	474	gi|255549256|ref|XP_002515682.1|conserved hypothetical protein [Ricinus communis] >gi|223545225|gb|EEF46734.1| conserved hypothetical protein [Ricinus communis]	XP_002515682	5.16922e-13	100	77.7962
Contig1605	major facilitator protein	1980	gi|255549256|ref|XP_002515682.1|conserved hypothetical protein [Ricinus communis] >gi|223545225|gb|EEF46734.1| conserved hypothetical protein [Ricinus communis]	XP_002515682	0	92	743.036
Contig1606	armadillo beta-catenin-like repeat-containing protein	2644	gi|224128908|ref|XP_002328996.1|predicted protein [Populus trichocarpa] >gi|118485433|gb|ABK94573.1| unknown [Populus trichocarpa] >gi|222839230|gb|EEE77581.1| predicted protein [Populus trichocarpa]	XP_002328996	0	96	735.332
Contig1607	50s ribosomal protein l4	1387	gi|225434666|ref|XP_002280152.1|PREDICTED: hypothetical protein [Vitis vinifera]	XP_002280152	1.76172e-97	89	361.303
Contig1609	protein	1524	gi|255540279|ref|XP_002511204.1|Conserved oligomeric Golgi complex component, putative [Ricinus communis] >gi|223550319|gb|EEF51806.1| Conserved oligomeric Golgi complex component, putative [Ricinus communis]	XP_002511204	3.14156e-117	73	314.309
Contig1610	aminotransferase 2	1632	gi|255580601|ref|XP_002531124.1|serine-pyruvate aminotransferase, putative [Ricinus communis] >gi|223529288|gb|EEF31258.1| serine-pyruvate aminotransferase, putative [Ricinus communis]	XP_002531124	0	96	759.214
Contig1612	protein	482	gi|224141905|ref|XP_002324301.1|predicted protein [Populus trichocarpa] >gi|222865735|gb|EEF02866.1| predicted protein [Populus trichocarpa]	XP_002324301	6.20429e-43	92	177.178
Contig1613	protein	1016	gi|118485650|gb|ABK94675.1|unknown [Populus trichocarpa]	ABK94675	2.18637e-61	81	240.736
Contig1614	aaa-type atpase family protein	1477	gi|224134228|ref|XP_002327787.1|predicted protein [Populus trichocarpa] >gi|222836872|gb|EEE75265.1| predicted protein [Populus trichocarpa]	XP_002327787	1.38127e-95	76	355.14
Contig1615	protein	537	gi|224094847|ref|XP_002310262.1|predicted protein [Populus trichocarpa] >gi|222853165|gb|EEE90712.1| predicted protein [Populus trichocarpa]	XP_002310262	4.82913e-45	75	184.496
Contig1616	antigenic thaumatin domain	1505	gi|312210589|emb|CBX90675.1|predicted protein [Leptosphaeria maculans]	CBX90675	1.72615e-77	71	295.049
Contig1617	chaperone binding	2565	gi|119214865|gb|ABL61264.1|SGT1-2 [Solanum lycopersicum]	ABL61264	3.19271e-128	81	464.537
Contig1619	PREDICTED: hypothetical protein [Vitis vinifera]	124	gi|225434285|ref|XP_002263126.1|PREDICTED: hypothetical protein [Vitis vinifera]	XP_002263126	2.04755e-09	92	65.855
Contig1620	uncharacterized protein	1664	gi|255570871|ref|XP_002526387.1|conserved hypothetical protein [Ricinus communis] >gi|223534249|gb|EEF35963.1| conserved hypothetical protein [Ricinus communis]	XP_002526387	1.73303e-81	81	308.531
Contig1621	predicted protein [Populus trichocarpa]	983	gi|224113115|ref|XP_002316395.1|predicted protein [Populus trichocarpa] >gi|222865435|gb|EEF02566.1| predicted protein [Populus trichocarpa]	XP_002316395	7.51351e-12	67	49.2914
Contig1622	auxin response factor 3	777	gi|147770011|emb|CAN65414.1|hypothetical protein VITISV_009739 [Vitis vinifera]	CAN65414	3.6112e-94	85	348.977
Contig1623	auxin response	697	gi|302398565|gb|ADL36577.1|ARF domain class transcription factor [Malus x domestica]	ADL36577	6.25838e-26	68	96.6709
Contig1624	protein	1791	gi|297738263|emb|CBI27464.3|unnamed protein product [Vitis vinifera]	CBI27464	8.41495e-130	87	469.159
Contig1625	protein	2560	gi|224094871|ref|XP_002310272.1|predicted protein [Populus trichocarpa] >gi|222853175|gb|EEE90722.1| predicted protein [Populus trichocarpa]	XP_002310272	5.49388e-88	88	330.872
Contig1627	protein	2192	gi|225430498|ref|XP_002283327.1|PREDICTED: hypothetical protein [Vitis vinifera] >gi|296082142|emb|CBI21147.3| unnamed protein product [Vitis vinifera]	XP_002283327	0	85	758.444
Contig1628	dcl protein	1107	gi|225458711|ref|XP_002283006.1|PREDICTED: hypothetical protein [Vitis vinifera] >gi|302142270|emb|CBI19473.3| unnamed protein product [Vitis vinifera]	XP_002283006	1.8753e-56	75	224.557
Contig1630	protein	2622	gi|224094662|ref|XP_002310195.1|predicted protein [Populus trichocarpa] >gi|222853098|gb|EEE90645.1| predicted protein [Populus trichocarpa]	XP_002310195	0	88	751.895
Contig1632	gibberellin-regulated protein 3	787	gi|255558384|ref|XP_002520219.1|Gibberellin-regulated protein 3 precursor, putative [Ricinus communis] >gi|223540711|gb|EEF42274.1| Gibberellin-regulated protein 3 precursor, putative [Ricinus communis]	XP_002520219	4.59507e-36	80	155.992
Contig1633	amino acid	1578	gi|255559603|ref|XP_002520821.1|amino acid transporter, putative [Ricinus communis] >gi|223539952|gb|EEF41530.1| amino acid transporter, putative [Ricinus communis]	XP_002520821	7.34551e-151	81	538.88
Contig1635	40s ribosomal protein s21	721	gi|297820124|ref|XP_002877945.1|40S ribosomal protein S21 [Arabidopsis lyrata subsp. lyrata] >gi|297323783|gb|EFH54204.1| 40S ribosomal protein S21 [Arabidopsis lyrata subsp. lyrata]	XP_002877945	3.25805e-35	93	152.91
Contig1636	40s ribosomal protein s21	634	gi|124359308|gb|ABD28456.2|Ribosomal protein S21e [Medicago truncatula]	ABD28456	4.92371e-36	96	155.221
Contig1640	protein	1840	gi|224107793|ref|XP_002314602.1|predicted protein [Populus trichocarpa] >gi|222863642|gb|EEF00773.1| predicted protein [Populus trichocarpa]	XP_002314602	2.43219e-156	93	557.37
Contig1641	villin 2	1770	gi|224090123|ref|XP_002308941.1|predicted protein [Populus trichocarpa] >gi|222854917|gb|EEE92464.1| predicted protein [Populus trichocarpa]	XP_002308941	0	91	797.349
Contig1642	villin 2	381	gi|224090123|ref|XP_002308941.1|predicted protein [Populus trichocarpa] >gi|222854917|gb|EEE92464.1| predicted protein [Populus trichocarpa]	XP_002308941	2.71221e-62	95	241.506
Contig1643	protein	2443	gi|225452372|ref|XP_002273438.1|PREDICTED: hypothetical protein [Vitis vinifera]	XP_002273438	0	69	736.102
Contig1644	protein	923	gi|224059950|ref|XP_002300018.1|predicted protein [Populus trichocarpa] >gi|222847276|gb|EEE84823.1| predicted protein [Populus trichocarpa]	XP_002300018	7.88061e-66	69	227.254
Contig1645	26s proteasome subunit 4	1719	gi|324604942|dbj|BAJ79010.1|regulatory particle triple-A ATPase 2 [Sophora flavescens]	BAJ79010	0	99	803.512
Contig1646	cbl-interacting protein kinase 19	1888	gi|255562436|ref|XP_002522224.1|CBL-interacting serine/threonine-protein kinase, putative [Ricinus communis] >gi|223538477|gb|EEF40082.1| CBL-interacting serine/threonine-protein kinase, putative [Ricinus communis]	XP_002522224	0	92	695.271
Contig1647	o-acetyltransferase family protein	2173	gi|224108786|ref|XP_002314967.1|predicted protein [Populus trichocarpa] >gi|222864007|gb|EEF01138.1| predicted protein [Populus trichocarpa]	XP_002314967	0	87	845.499
Contig1648	protein	1530	gi|224065423|ref|XP_002301810.1|predicted protein [Populus trichocarpa] >gi|222843536|gb|EEE81083.1| predicted protein [Populus trichocarpa]	XP_002301810	4.11642e-159	88	566.229
Contig1649	protein	2138	gi|225456479|ref|XP_002284577.1|PREDICTED: hypothetical protein [Vitis vinifera] >gi|147791928|emb|CAN67894.1| hypothetical protein VITISV_040392 [Vitis vinifera] >gi|297734504|emb|CBI15751.3| unnamed protein product [Vitis vinifera]	XP_002284577	0	90	920.998
Contig1650	protein	2190	gi|224111126|ref|XP_002315757.1|predicted protein [Populus trichocarpa] >gi|222864797|gb|EEF01928.1| predicted protein [Populus trichocarpa]	XP_002315757	0	86	812.372
Contig1651	protein	711	gi|225457877|ref|XP_002269837.1|PREDICTED: hypothetical protein [Vitis vinifera]	XP_002269837	6.81344e-38	92	161.77
Contig1652	gtp binding	2279	gi|224086974|ref|XP_002308022.1|predicted protein [Populus trichocarpa] >gi|222853998|gb|EEE91545.1| predicted protein [Populus trichocarpa]	XP_002308022	4.11273e-156	88	556.984
Contig1653	peroxidase 31	535	gi|225452562|ref|XP_002280547.1|PREDICTED: hypothetical protein [Vitis vinifera]	XP_002280547	3.26087e-62	86	241.506
Contig1654	iron superoxide dismutase 3	1662	gi|296085263|emb|CBI28995.3|unnamed protein product [Vitis vinifera]	CBI28995	1.45692e-104	82	385.185
Contig1655	lipase class 3 family protein	1886	gi|209573263|gb|ACI62779.1|lipase [Jatropha curcas]	ACI62779	2.4291e-135	86	487.649
Contig1658	exostosin family protein	2043	gi|225470525|ref|XP_002269459.1|PREDICTED: hypothetical protein [Vitis vinifera]	XP_002269459	0	82	717.998
Contig1660	mutt nudix	1611	gi|255566955|ref|XP_002524460.1|mutt/nudix hydrolase, putative [Ricinus communis] >gi|223536248|gb|EEF37900.1| mutt/nudix hydrolase, putative [Ricinus communis]	XP_002524460	5.74609e-175	88	619.002
Contig1661	mutt nudix	1571	gi|255566955|ref|XP_002524460.1|mutt/nudix hydrolase, putative [Ricinus communis] >gi|223536248|gb|EEF37900.1| mutt/nudix hydrolase, putative [Ricinus communis]	XP_002524460	1.50907e-172	85	610.912
Contig1663	ala-interacting subunit 2	1508	gi|225443936|ref|XP_002271780.1|PREDICTED: hypothetical protein [Vitis vinifera] >gi|297740755|emb|CBI30937.3| unnamed protein product [Vitis vinifera]	XP_002271780	1.70311e-133	86	481.1
Contig1665	protein	2064	gi|224085491|ref|XP_002307594.1|predicted protein [Populus trichocarpa] >gi|222857043|gb|EEE94590.1| predicted protein [Populus trichocarpa]	XP_002307594	3.99391e-86	87	324.324
Contig1667	chaperone protein dnaj chloroplast	859	gi|255543349|ref|XP_002512737.1|Chaperone protein dnaJ 8, chloroplast precursor, putative [Ricinus communis] >gi|223547748|gb|EEF49240.1| Chaperone protein dnaJ 8, chloroplast precursor, putative [Ricinus communis]	XP_002512737	9.0771e-52	76	208.379
Contig1668	protein	2321	gi|255555429|ref|XP_002518751.1|conserved hypothetical protein [Ricinus communis] >gi|223542132|gb|EEF43676.1| conserved hypothetical protein [Ricinus communis]	XP_002518751	0	83	761.911
Contig1669	neutral invertase	1791	gi|255556486|ref|XP_002519277.1|beta-fructofuranosidase, putative [Ricinus communis] >gi|223541592|gb|EEF43141.1| beta-fructofuranosidase, putative [Ricinus communis]	XP_002519277	0	92	919.072
Contig1670	neutral invertase	1044	gi|255556486|ref|XP_002519277.1|beta-fructofuranosidase, putative [Ricinus communis] >gi|223541592|gb|EEF43141.1| beta-fructofuranosidase, putative [Ricinus communis]	XP_002519277	1.1606e-113	74	414.461
Contig1671	inner membrane protein albino3	1578	gi|225434998|ref|XP_002284077.1|PREDICTED: hypothetical protein [Vitis vinifera]	XP_002284077	3.86792e-176	87	622.854
Contig1673	aspartic proteinase nepenthesin-1	2050	gi|255576176|ref|XP_002528982.1|Aspartic proteinase nepenthesin-1 precursor, putative [Ricinus communis] >gi|223531572|gb|EEF33401.1| Aspartic proteinase nepenthesin-1 precursor, putative [Ricinus communis]	XP_002528982	0	82	497.664
Contig1674	nucleic acid binding	2922	gi|255544928|ref|XP_002513525.1|nucleic acid binding protein, putative [Ricinus communis] >gi|223547433|gb|EEF48928.1| nucleic acid binding protein, putative [Ricinus communis]	XP_002513525	5.11115e-170	64	603.594
Contig1675	at1g31800 68069_m00159	1772	gi|90658388|gb|ABD97103.1|cytochrome P450 monooxygenase CYP97C10 [Glycine max]	ABD97103	1.2237e-165	93	588.186
Contig1676	at1g31800 68069_m00159	1563	gi|255543092|ref|XP_002512609.1|cytochrome P450, putative [Ricinus communis] >gi|223548570|gb|EEF50061.1| cytochrome P450, putative [Ricinus communis]	XP_002512609	0	87	691.419
Contig1677	at1g31800 68069_m00159	711	gi|255543092|ref|XP_002512609.1|cytochrome P450, putative [Ricinus communis] >gi|223548570|gb|EEF50061.1| cytochrome P450, putative [Ricinus communis]	XP_002512609	1.55591e-66	75	256.914
Contig1678	gag-pol polymerase	1295	gi|158828139|gb|ABW81018.1|gag-pol polymerase [Arabidopsis lyrata subsp. lyrata]	ABW81018	9.78283e-27	68	111.694
Contig1679	dna ligase	834	gi|224106842|ref|XP_002314303.1|predicted protein [Populus trichocarpa] >gi|222850711|gb|EEE88258.1| predicted protein [Populus trichocarpa]	XP_002314303	4.47346e-40	91	169.474
Contig1682	gag-pol polyprotein	724	gi|50838657|dbj|BAD34493.1|Gag-Pol [Ipomoea batatas]	BAD34493	1.08559e-33	81	113.235
Contig1683	predicted protein [Populus trichocarpa]	1097	gi|224067282|ref|XP_002302446.1|predicted protein [Populus trichocarpa] >gi|222844172|gb|EEE81719.1| predicted protein [Populus trichocarpa]	XP_002302446	2.97662e-07	74	51.2174
Contig1684	protein phosphatase 2c	1194	gi|255553671|ref|XP_002517876.1|protein phosphatase 2c, putative [Ricinus communis] >gi|223542858|gb|EEF44394.1| protein phosphatase 2c, putative [Ricinus communis]	XP_002517876	7.12492e-119	90	305.834
Contig1685	protein phosphatase 2c	1457	gi|255553671|ref|XP_002517876.1|protein phosphatase 2c, putative [Ricinus communis] >gi|223542858|gb|EEF44394.1| protein phosphatase 2c, putative [Ricinus communis]	XP_002517876	9.61073e-126	89	455.292
Contig1686	predicted protein [Populus trichocarpa]	495	gi|224113633|ref|XP_002316528.1|predicted protein [Populus trichocarpa] >gi|222859593|gb|EEE97140.1| predicted protein [Populus trichocarpa]	XP_002316528	2.93122e-08	61	62.003
Contig1687	conserved hypothetical protein [Ricinus communis]	948	gi|255554883|ref|XP_002518479.1|conserved hypothetical protein [Ricinus communis] >gi|223542324|gb|EEF43866.1| conserved hypothetical protein [Ricinus communis]	XP_002518479	5.34989e-25	54	87.4261
Contig1688	protein	2118	gi|224130126|ref|XP_002328660.1|predicted protein [Populus trichocarpa] >gi|222838836|gb|EEE77187.1| predicted protein [Populus trichocarpa]	XP_002328660	0	82	722.62
Contig1689	protein	709	gi|224103069|ref|XP_002312913.1|predicted protein [Populus trichocarpa] >gi|222849321|gb|EEE86868.1| predicted protein [Populus trichocarpa]	XP_002312913	4.93427e-81	86	305.064
Contig1690	uncharacterized protein	520	gi|255569568|ref|XP_002525750.1|conserved hypothetical protein [Ricinus communis] >gi|223534964|gb|EEF36649.1| conserved hypothetical protein [Ricinus communis]	XP_002525750	2.07497e-71	88	271.937
Contig1691	uncharacterized protein	1409	gi|224103069|ref|XP_002312913.1|predicted protein [Populus trichocarpa] >gi|222849321|gb|EEE86868.1| predicted protein [Populus trichocarpa]	XP_002312913	2.72802e-45	86	187.963
Contig1692	golgi-body localisation and rna pol ii promoter fmp27 domain-containing protein	4563	gi|302142083|emb|CBI19286.3|unnamed protein product [Vitis vinifera]	CBI19286	0	84	1920.21
Contig1693	protein	1261	gi|224106776|ref|XP_002314281.1|predicted protein [Populus trichocarpa] >gi|222850689|gb|EEE88236.1| predicted protein [Populus trichocarpa]	XP_002314281	0	96	652.129
Contig1694	protein	1278	gi|255645177|gb|ACU23086.1|unknown [Glycine max]	ACU23086	6.96553e-37	95	159.844
Contig1696	membrane trafficking factor	1512	gi|13123657|gb|AAK12935.1|AF323103_1phosphatase-like protein Mtc923 [Medicago truncatula]	AAK12935	5.74229e-105	71	386.341
Contig1697	short chain alcohol	593	gi|224133290|ref|XP_002321531.1|predicted protein [Populus trichocarpa] >gi|222868527|gb|EEF05658.1| predicted protein [Populus trichocarpa]	XP_002321531	1.01781e-26	77	124.02
Contig1698	short chain alcohol	495	gi|297734033|emb|CBI15280.3|unnamed protein product [Vitis vinifera]	CBI15280	1.43766e-47	84	192.586
Contig1699	glycine-rich protein	423	gi|255563260|ref|XP_002522633.1|conserved hypothetical protein [Ricinus communis] >gi|223538109|gb|EEF39720.1| conserved hypothetical protein [Ricinus communis]	XP_002522633	5.06211e-08	59	61.2326
Contig1700	uncharacterized protein	1027	gi|255539547|ref|XP_002510838.1|conserved hypothetical protein [Ricinus communis] >gi|223549953|gb|EEF51440.1| conserved hypothetical protein [Ricinus communis]	XP_002510838	4.16776e-92	80	342.813
Contig1702	protein	3307	gi|225423737|ref|XP_002278479.1|PREDICTED: hypothetical protein [Vitis vinifera]	XP_002278479	0	86	1030.78
Contig1705	diacylglycerol kinase	3350	gi|224121474|ref|XP_002318591.1|predicted protein [Populus trichocarpa] >gi|222859264|gb|EEE96811.1| predicted protein [Populus trichocarpa]	XP_002318591	0	90	1216.45
Contig1707	protein	2239	gi|297746510|emb|CBI16566.3|unnamed protein product [Vitis vinifera]	CBI16566	0	78	702.205
Contig1709	proliferating cell nuclear antigen	1252	gi|225434712|ref|XP_002281090.1|PREDICTED: hypothetical protein [Vitis vinifera] >gi|147789518|emb|CAN72062.1| hypothetical protein VITISV_031803 [Vitis vinifera]	XP_002281090	1.31867e-141	99	507.679
Contig1710	ccch-type zinc finger protein c3h69	943	gi|225450157|ref|XP_002279882.1|PREDICTED: hypothetical protein [Vitis vinifera]	XP_002279882	3.51452e-87	92	326.25
Contig1712	btb and taz domain protein 4	1689	gi|225434162|ref|XP_002278433.1|PREDICTED: hypothetical protein [Vitis vinifera] >gi|296084325|emb|CBI24713.3| unnamed protein product [Vitis vinifera]	XP_002278433	3.71486e-148	81	530.02
Contig1714	shaggy-related protein kinase alpha	1869	gi|225450484|ref|XP_002280673.1|PREDICTED: hypothetical protein [Vitis vinifera]	XP_002280673	0	95	775.778
Contig1715	tetratricopeptide repeat-containing protein	2746	gi|224104295|ref|XP_002313386.1|predicted protein [Populus trichocarpa] >gi|222849794|gb|EEE87341.1| predicted protein [Populus trichocarpa]	XP_002313386	0	79	657.907
Contig1716	tetratricopeptide repeat-containing protein	1898	gi|224104295|ref|XP_002313386.1|predicted protein [Populus trichocarpa] >gi|222849794|gb|EEE87341.1| predicted protein [Populus trichocarpa]	XP_002313386	0	75	649.818
Contig1717	rubisco activase 2	1744	gi|224057192|ref|XP_002299165.1|predicted protein [Populus trichocarpa] >gi|222846423|gb|EEE83970.1| predicted protein [Populus trichocarpa]	XP_002299165	5.0256e-172	85	609.372
Contig1718	yt521-b-like protein	978	gi|224054017|ref|XP_002298082.1|predicted protein [Populus trichocarpa] >gi|222845340|gb|EEE82887.1| predicted protein [Populus trichocarpa]	XP_002298082	2.74119e-21	59	107.457
Contig1720	argininosuccinate lyase	1388	gi|225459083|ref|XP_002283809.1|PREDICTED: hypothetical protein [Vitis vinifera]	XP_002283809	1.72533e-169	88	600.512
Contig1721	argininosuccinate lyase	1123	gi|302142068|emb|CBI19271.3|unnamed protein product [Vitis vinifera]	CBI19271	5.95384e-143	94	511.916
Contig1722	protein	1786	gi|225468923|ref|XP_002273212.1|PREDICTED: hypothetical protein [Vitis vinifera]	XP_002273212	4.53348e-176	94	622.854
Contig1724	otu-like cysteine type protease	2221	gi|224104891|ref|XP_002313608.1|predicted protein [Populus trichocarpa] >gi|222850016|gb|EEE87563.1| predicted protein [Populus trichocarpa]	XP_002313608	4.55948e-152	82	543.502
Contig1726	crm family member 2	3421	gi|225452572|ref|XP_002275511.1|PREDICTED: hypothetical protein [Vitis vinifera]	XP_002275511	0	71	1105.89
Contig1727	serine threonine-protein kinase mhk	2092	gi|255580503|ref|XP_002531076.1|mak, putative [Ricinus communis] >gi|223529322|gb|EEF31290.1| mak, putative [Ricinus communis]	XP_002531076	5.67585e-173	83	612.838
Contig1729	protein	1300	gi|225442266|ref|XP_002275703.1|PREDICTED: hypothetical protein [Vitis vinifera] >gi|297743078|emb|CBI35945.3| unnamed protein product [Vitis vinifera]	XP_002275703	3.05954e-80	80	303.908
Contig1730	protein	1264	gi|15230911|ref|NP_191358.1|uncharacterized protein [Arabidopsis thaliana] >gi|6729542|emb|CAB67627.1| putative protein [Arabidopsis thaliana] >gi|20259405|gb|AAM14023.1| unknown protein [Arabidopsis thaliana] >gi|21689689|gb|AAM67466.1| unknown protein [Arabidopsis thaliana] >gi|332646206|gb|AEE79727.1| uncharacterized protein [Arabidopsis thaliana]	NP_191358	1.04089e-85	67	322.013
Contig1732	udp-3-o-	1641	gi|297737630|emb|CBI26831.3|unnamed protein product [Vitis vinifera]	CBI26831	1.85734e-128	84	464.537
Contig1733	actin-related protein c1a	1512	gi|224131380|ref|XP_002321070.1|predicted protein [Populus trichocarpa] >gi|222861843|gb|EEE99385.1| predicted protein [Populus trichocarpa]	XP_002321070	8.78473e-177	94	484.182
Contig1734	amino acid transporter	2205	gi|224134907|ref|XP_002327519.1|amino acid transporter [Populus trichocarpa] >gi|222836073|gb|EEE74494.1| amino acid transporter [Populus trichocarpa]	XP_002327519	3.00454e-180	86	637.106
Contig1735	ribosomal protein	934	gi|255539825|ref|XP_002510977.1|ribosomal protein L15, putative [Ricinus communis] >gi|223550092|gb|EEF51579.1| ribosomal protein L15, putative [Ricinus communis]	XP_002510977	6.28057e-97	98	358.607
Contig1736	ribosomal protein	1012	gi|255539825|ref|XP_002510977.1|ribosomal protein L15, putative [Ricinus communis] >gi|223550092|gb|EEF51579.1| ribosomal protein L15, putative [Ricinus communis]	XP_002510977	3.83366e-98	98	362.844
Contig1737	60s ribosomal protein l15	631	gi|297823373|ref|XP_002879569.1|60S ribosomal protein L15 [Arabidopsis lyrata subsp. lyrata] >gi|297325408|gb|EFH55828.1| 60S ribosomal protein L15 [Arabidopsis lyrata subsp. lyrata]	XP_002879569	2.3836e-43	59	124.79
Contig1738	uncharacterized protein	2545	gi|255551072|ref|XP_002516584.1|conserved hypothetical protein [Ricinus communis] >gi|223544404|gb|EEF45925.1| conserved hypothetical protein [Ricinus communis]	XP_002516584	0	76	785.023
Contig1739	fructokinase	1362	gi|225433918|ref|XP_002268097.1|PREDICTED: hypothetical protein [Vitis vinifera] >gi|147820522|emb|CAN67659.1| hypothetical protein VITISV_012475 [Vitis vinifera]	XP_002268097	1.68988e-153	94	547.354
Contig1740	xyloglucan endotransglucosylase hydrolase	1270	gi|308229784|gb|ADO24300.1|xyloglucan endotransglucosylase/hydrolase [Gossypium hirsutum]	ADO24300	1.8169e-146	92	523.857
Contig1741	protein sec6	3107	gi|225429246|ref|XP_002264732.1|PREDICTED: hypothetical protein [Vitis vinifera] >gi|296088092|emb|CBI35451.3| unnamed protein product [Vitis vinifera]	XP_002264732	0	96	1327.77
Contig1743	protein	1212	gi|225430097|ref|XP_002284586.1|PREDICTED: hypothetical protein [Vitis vinifera] >gi|296081930|emb|CBI20935.3| unnamed protein product [Vitis vinifera]	XP_002284586	2.18156e-109	80	400.593
Contig1745	bromodomain protein	4003	gi|225433862|ref|XP_002264772.1|PREDICTED: hypothetical protein [Vitis vinifera]	XP_002264772	0	84	1630.15
Contig1746	protein	1431	gi|224081949|ref|XP_002306539.1|predicted protein [Populus trichocarpa] >gi|222855988|gb|EEE93535.1| predicted protein [Populus trichocarpa]	XP_002306539	1.2488e-61	68	242.276
Contig1747	protein binding	1568	gi|255635155|gb|ACU17934.1|unknown [Glycine max]	ACU17934	1.06924e-85	81	322.398
Contig1748	protein binding	1387	gi|255635155|gb|ACU17934.1|unknown [Glycine max]	ACU17934	5.29212e-102	82	376.326
Contig1751	calcium-dependent protein	2085	gi|224136890|ref|XP_002322441.1|predicted protein [Populus trichocarpa] >gi|222869437|gb|EEF06568.1| predicted protein [Populus trichocarpa]	XP_002322441	4.07152e-179	75	633.254
Contig1752	curculin domain protein (mannose-binding) lectin	924	gi|281212222|gb|EFA86382.1|actin binding protein [Polysphondylium pallidum PN500]	EFA86382	1.04264e-51	58	208.379
Contig1753	f-box family protein	763	gi|224120104|ref|XP_002318243.1|f-box family protein [Populus trichocarpa] >gi|222858916|gb|EEE96463.1| f-box family protein [Populus trichocarpa]	XP_002318243	2.74501e-91	85	339.347
Contig1754	f-box family protein	944	gi|224120104|ref|XP_002318243.1|f-box family protein [Populus trichocarpa] >gi|222858916|gb|EEE96463.1| f-box family protein [Populus trichocarpa]	XP_002318243	1.05085e-107	81	394.43
Contig1758	uncharacterized protein	960	gi|225461754|ref|XP_002285533.1|PREDICTED: hypothetical protein [Vitis vinifera] >gi|302142861|emb|CBI20156.3| unnamed protein product [Vitis vinifera]	XP_002285533	8.79158e-26	85	114.005
Contig1759	neutral amino acid transport protein	2224	gi|225428955|ref|XP_002263556.1|PREDICTED: hypothetical protein [Vitis vinifera]	XP_002263556	0	89	783.867
Contig1761	dead box atp-dependent rna	2053	gi|147772471|emb|CAN65105.1|hypothetical protein VITISV_021046 [Vitis vinifera]	CAN65105	0	86	650.973
Contig1762	ribosomal protein l12	987	gi|225452430|ref|XP_002277258.1|PREDICTED: hypothetical protein [Vitis vinifera]	XP_002277258	2.33652e-52	77	210.69
Contig1763	antigen receptor	1108	gi|224101247|ref|XP_002312200.1|predicted protein [Populus trichocarpa] >gi|222852020|gb|EEE89567.1| predicted protein [Populus trichocarpa]	XP_002312200	7.84242e-71	77	272.322
Contig1765	translation initiation factor 3 subunit i	726	gi|225424530|ref|XP_002285281.1|PREDICTED: hypothetical protein [Vitis vinifera] >gi|147853445|emb|CAN80198.1| hypothetical protein VITISV_030908 [Vitis vinifera] >gi|297737552|emb|CBI26753.3| unnamed protein product [Vitis vinifera]	XP_002285281	1.66957e-103	94	379.793
Contig1766	eukaryotic translation initiation factor 3 delta subunit	1414	gi|225424530|ref|XP_002285281.1|PREDICTED: hypothetical protein [Vitis vinifera] >gi|147853445|emb|CAN80198.1| hypothetical protein VITISV_030908 [Vitis vinifera] >gi|297737552|emb|CBI26753.3| unnamed protein product [Vitis vinifera]	XP_002285281	6.72561e-177	96	625.165
Contig1767	dof zinc finger protein	1390	gi|224096832|ref|XP_002310753.1|f-box family protein [Populus trichocarpa] >gi|118482074|gb|ABK92968.1| unknown [Populus trichocarpa] >gi|222853656|gb|EEE91203.1| f-box family protein [Populus trichocarpa]	XP_002310753	7.20829e-83	68	312.768
Contig1768	dna-binding storekeeper transcriptional regulator	1640	gi|255549307|ref|XP_002515707.1|transcription regulator, putative [Ricinus communis] >gi|223545144|gb|EEF46654.1| transcription regulator, putative [Ricinus communis]	XP_002515707	8.53146e-41	64	173.326
Contig1770	uncharacterized protein	1139	gi|255554875|ref|XP_002518475.1|hypothetical protein RCOM_0904330 [Ricinus communis] >gi|223542320|gb|EEF43862.1| hypothetical protein RCOM_0904330 [Ricinus communis]	XP_002518475	5.12735e-41	60	173.326
Contig1771	atp synthase gamma chain	1701	gi|307136215|gb|ADN34052.1|ATP synthase [Cucumis melo subsp. melo]	ADN34052	4.54223e-178	94	629.402
Contig1772	dna binding	2385	gi|255561293|ref|XP_002521657.1|DNA binding protein, putative [Ricinus communis] >gi|223539048|gb|EEF40644.1| DNA binding protein, putative [Ricinus communis]	XP_002521657	7.28049e-87	84	327.02
Contig1773	squamosa promoter-binding-like protein 13	1809	gi|225451487|ref|XP_002274360.1|PREDICTED: hypothetical protein [Vitis vinifera] >gi|147822219|emb|CAN66012.1| hypothetical protein VITISV_024281 [Vitis vinifera] >gi|296082325|emb|CBI21330.3| unnamed protein product [Vitis vinifera]	XP_002274360	4.77742e-56	62	224.172
Contig1774	nac domain ipr003441	1201	gi|224127790|ref|XP_002329178.1|NAC domain protein, IPR003441 [Populus trichocarpa] >gi|222870959|gb|EEF08090.1| NAC domain protein, IPR003441 [Populus trichocarpa]	XP_002329178	5.45185e-121	78	439.113
Contig1775	nac domain ipr003441	1143	gi|225459925|ref|XP_002264688.1|PREDICTED: hypothetical protein [Vitis vinifera]	XP_002264688	2.86864e-116	73	423.32
Contig1776	uncharacterized protein	1900	gi|255542142|ref|XP_002512135.1|conserved hypothetical protein [Ricinus communis] >gi|223549315|gb|EEF50804.1| conserved hypothetical protein [Ricinus communis]	XP_002512135	2.13712e-147	71	527.709
Contig1777	uncharacterized protein	278	gi|224112173|ref|XP_002316106.1|predicted protein [Populus trichocarpa] >gi|222865146|gb|EEF02277.1| predicted protein [Populus trichocarpa]	XP_002316106	5.45928e-39	92	164.081
Contig1778	ethylene-responsive element binding factor-like protein	1173	gi|292668951|gb|ADE41130.1|AP2 domain class transcription factor [Malus x domestica]	ADE41130	5.22762e-28	67	130.183
Contig1780	uncharacterized protein	1269	gi|224059142|ref|XP_002299736.1|predicted protein [Populus trichocarpa] >gi|222846994|gb|EEE84541.1| predicted protein [Populus trichocarpa]	XP_002299736	1.79276e-77	75	294.664
Contig1782	uncharacterized protein	1174	gi|224124318|ref|XP_002329993.1|predicted protein [Populus trichocarpa] >gi|222871418|gb|EEF08549.1| predicted protein [Populus trichocarpa]	XP_002329993	7.51374e-43	93	179.489
Contig1783	nucleic acid binding	2325	gi|224133852|ref|XP_002327696.1|predicted protein [Populus trichocarpa] >gi|222836781|gb|EEE75174.1| predicted protein [Populus trichocarpa]	XP_002327696	3.22491e-47	78	195.282
Contig1784	nucleolar protein family a member 2	1176	gi|255625761|gb|ACU13225.1|unknown [Glycine max]	ACU13225	6.57953e-55	93	219.55
Contig1785	nucleolar protein family a member 2	629	gi|224099217|ref|XP_002311407.1|predicted protein [Populus trichocarpa] >gi|118483385|gb|ABK93593.1| unknown [Populus trichocarpa] >gi|118485555|gb|ABK94629.1| unknown [Populus trichocarpa] >gi|222851227|gb|EEE88774.1| predicted protein [Populus trichocarpa]	XP_002311407	4.06129e-35	97	152.14
Contig1786	sac domain-containing protein 9	4910	gi|255567768|ref|XP_002524862.1|conserved hypothetical protein [Ricinus communis] >gi|223535825|gb|EEF37486.1| conserved hypothetical protein [Ricinus communis]	XP_002524862	0	84	2218.35
Contig1787	f-box family protein	2175	gi|255566602|ref|XP_002524285.1|phosphoric diester hydrolase, putative [Ricinus communis] >gi|223536376|gb|EEF38025.1| phosphoric diester hydrolase, putative [Ricinus communis]	XP_002524285	0	93	774.237
Contig1788	omega-6 fatty acid desaturase	1799	gi|27261181|gb|AAN87573.1|delta 12 oleic acid desaturase FAD2 [Vernicia fordii]	AAN87573	0	91	699.508
Contig1789	protein	4568	gi|255586806|ref|XP_002534017.1|conserved hypothetical protein [Ricinus communis] >gi|223525976|gb|EEF28365.1| conserved hypothetical protein [Ricinus communis]	XP_002534017	0	90	2062.34
Contig1791	gibberellin-regulated protein	576	gi|255640442|gb|ACU20508.1|unknown [Glycine max]	ACU20508	1.02775e-20	73	103.99
Contig1792	uncharacterized protein	1019	gi|297807875|ref|XP_002871821.1|hypothetical protein ARALYDRAFT_488737 [Arabidopsis lyrata subsp. lyrata] >gi|297317658|gb|EFH48080.1| hypothetical protein ARALYDRAFT_488737 [Arabidopsis lyrata subsp. lyrata]	XP_002871821	6.67788e-26	87	122.865
Contig1793	aspartate aminotransferase	1988	gi|224092554|ref|XP_002309659.1|predicted protein [Populus trichocarpa] >gi|222855635|gb|EEE93182.1| predicted protein [Populus trichocarpa]	XP_002309659	0	92	787.719
Contig1794	glycosyl hydrolase family 17 protein	201	gi|224124850|ref|XP_002329964.1|predicted protein [Populus trichocarpa] >gi|222871986|gb|EEF09117.1| predicted protein [Populus trichocarpa]	XP_002329964	5.17109e-29	96	130.954
Contig1795	glucanase like protein	250	gi|89257617|gb|ABD65105.1|glycosyl hydrolase family protein [Brassica oleracea]	ABD65105	2.53895e-12	81	75.485
Contig1796	glucan endo- -beta-glucosidase	1789	gi|224124850|ref|XP_002329964.1|predicted protein [Populus trichocarpa] >gi|222871986|gb|EEF09117.1| predicted protein [Populus trichocarpa]	XP_002329964	0	89	751.895
Contig1797	methyltransferase pmt4	2519	gi|255542060|ref|XP_002512094.1|ATP binding protein, putative [Ricinus communis] >gi|223549274|gb|EEF50763.1| ATP binding protein, putative [Ricinus communis]	XP_002512094	0	87	1003.05
Contig1799	ran gtpase binding	1378	gi|225425730|ref|XP_002273996.1|PREDICTED: hypothetical protein [Vitis vinifera]	XP_002273996	8.76214e-57	53	226.098
Contig1800	histone h2a	506	gi|169622769|ref|XP_001804793.1|hypothetical protein SNOG_14611 [Phaeosphaeria nodorum SN15] >gi|189194549|ref|XP_001933613.1| histone H2A [Pyrenophora tritici-repentis Pt-1C-BFP] >gi|330935031|ref|XP_003304806.1| hypothetical protein PTT_17482 [Pyrenophora teres f. teres 0-1] >gi|121919482|sp|Q0U1A1.1|H2A_PHANO RecName: Full=Histone H2A >gi|111057031|gb|EAT78151.1| hypothetical protein SNOG_1461…	XP_001804793	3.04682e-45	100	184.882
Contig1801	histone h2a	436	gi|296411541|ref|XP_002835489.1|hypothetical protein [Tuber melanosporum Mel28] >gi|295629273|emb|CAZ79646.1| unnamed protein product [Tuber melanosporum]	XP_002835489	2.07211e-38	95	162.155
Contig1802	pseudo response regulator	2859	gi|157399678|gb|ABV53463.1|pseudo-response regulator 7 [Castanea sativa]	ABV53463	0	68	730.324
Contig1803	protein	1380	gi|302144156|emb|CBI23283.3|unnamed protein product [Vitis vinifera]	CBI23283	1.02277e-69	64	173.711
Contig1804	bromodomain protein	2428	gi|255544738|ref|XP_002513430.1|DNA binding protein, putative [Ricinus communis] >gi|223547338|gb|EEF48833.1| DNA binding protein, putative [Ricinus communis]	XP_002513430	2.63323e-100	58	371.703
Contig1805	sodium-bile acid	2329	gi|255546619|ref|XP_002514369.1|sodium-bile acid cotransporter, putative [Ricinus communis] >gi|223546825|gb|EEF48323.1| sodium-bile acid cotransporter, putative [Ricinus communis]	XP_002514369	3.71161e-144	88	517.309
Contig1806	protein	2454	gi|225453937|ref|XP_002273752.1|PREDICTED: hypothetical protein [Vitis vinifera]	XP_002273752	0	82	1119.38
Contig1807	threonyl-trna synthetase	2458	gi|225424719|ref|XP_002265302.1|PREDICTED: hypothetical protein [Vitis vinifera] >gi|296086530|emb|CBI32119.3| unnamed protein product [Vitis vinifera]	XP_002265302	0	93	1219.14
Contig1808	protein	3060	gi|224077192|ref|XP_002305171.1|predicted protein [Populus trichocarpa] >gi|222848135|gb|EEE85682.1| predicted protein [Populus trichocarpa]	XP_002305171	0	61	684.871
Contig1809	conserved hypothetical protein [Ricinus communis]	905	gi|255580976|ref|XP_002531306.1|conserved hypothetical protein [Ricinus communis] >gi|223529097|gb|EEF31078.1| conserved hypothetical protein [Ricinus communis]	XP_002531306	6.78388e-08	85	62.7734
Contig1810	ctc-interacting domain 8 protein	1493	gi|255639113|gb|ACU19856.1|unknown [Glycine max]	ACU19856	7.14574e-116	84	422.55
Contig1812	10-deacetylbaccatin iii 10-o-acetyltransferase	1905	gi|255548263|ref|XP_002515188.1|10-deacetylbaccatin III 10-O-acetyltransferase, putative [Ricinus communis] >gi|223545668|gb|EEF47172.1| 10-deacetylbaccatin III 10-O-acetyltransferase, putative [Ricinus communis]	XP_002515188	4.60892e-158	80	563.148
Contig1815	protein	868	gi|225428489|ref|XP_002284294.1|PREDICTED: hypothetical protein isoform 1 [Vitis vinifera] >gi|297741456|emb|CBI32587.3| unnamed protein product [Vitis vinifera]	XP_002284294	1.34664e-26	83	124.79
Contig1816	telomerase activating protein est1	3193	gi|225436648|ref|XP_002276189.1|PREDICTED: hypothetical protein [Vitis vinifera]	XP_002276189	0	69	868.226
Contig1818	f-box family protein	1555	gi|225439183|ref|XP_002275127.1|PREDICTED: hypothetical protein [Vitis vinifera]	XP_002275127	4.58795e-89	58	333.569
Contig1819	h-protein promoter binding factor-2a	570	gi|242056931|ref|XP_002457611.1|hypothetical protein SORBIDRAFT_03g010280 [Sorghum bicolor] >gi|241929586|gb|EES02731.1| hypothetical protein SORBIDRAFT_03g010280 [Sorghum bicolor]	XP_002457611	4.96553e-14	80	67.0106
Contig1820	protein iq-domain 2	2083	gi|225449126|ref|XP_002277282.1|PREDICTED: hypothetical protein [Vitis vinifera]	XP_002277282	1.02214e-105	67	389.423
Contig1821	polycomb protein ez1	1970	gi|296082393|emb|CBI21398.3|unnamed protein product [Vitis vinifera]	CBI21398	3.92229e-168	72	596.66
Contig1822	polycomb protein ez1	898	gi|296082393|emb|CBI21398.3|unnamed protein product [Vitis vinifera]	CBI21398	1.07416e-106	79	390.963
Contig1823	protein kinase - like protein	2837	gi|297738784|emb|CBI28029.3|unnamed protein product [Vitis vinifera]	CBI28029	3.19718e-169	81	600.897
Contig1824	mutant gag-pol polyprotein	1208	gi|225424938|ref|XP_002263548.1|PREDICTED: hypothetical protein [Vitis vinifera]	XP_002263548	2.68417e-59	82	234.187
Contig1826	haloacid dehalogenase-like hydrolase domain-containing protein	1260	gi|255581482|ref|XP_002531548.1|N-acylneuraminate-9-phosphatase, putative [Ricinus communis] >gi|223528839|gb|EEF30842.1| N-acylneuraminate-9-phosphatase, putative [Ricinus communis]	XP_002531548	6.89415e-114	96	415.616
Contig1828	hydroxypyruvate reductase	1703	gi|225428049|ref|XP_002279281.1|PREDICTED: hypothetical protein [Vitis vinifera] >gi|297744600|emb|CBI37862.3| unnamed protein product [Vitis vinifera]	XP_002279281	0	98	698.738
Contig1829	pleckstrin homology domain-containing protein	1976	gi|297742605|emb|CBI34754.3|unnamed protein product [Vitis vinifera]	CBI34754	7.41296e-58	83	230.335
Contig1830	saur family protein	739	gi|255550325|ref|XP_002516213.1|conserved hypothetical protein [Ricinus communis] >gi|223544699|gb|EEF46215.1| conserved hypothetical protein [Ricinus communis]	XP_002516213	9.6838e-38	81	161.384
Contig1831	saur family protein	358	gi|255550325|ref|XP_002516213.1|conserved hypothetical protein [Ricinus communis] >gi|223544699|gb|EEF46215.1| conserved hypothetical protein [Ricinus communis]	XP_002516213	2.30429e-21	77	76.2554
Contig1833	ctr1-like protein kinase	501	gi|297740063|emb|CBI30245.3|unnamed protein product [Vitis vinifera]	CBI30245	1.37672e-50	88	202.601
Contig1834	uncharacterized protein	1620	gi|225462642|ref|XP_002267281.1|PREDICTED: hypothetical protein [Vitis vinifera]	XP_002267281	9.32997e-141	79	505.368
Contig1835	glutamate synthase 1	6326	gi|255544986|ref|XP_002513554.1|glutamate synthase, putative [Ricinus communis] >gi|223547462|gb|EEF48957.1| glutamate synthase, putative [Ricinus communis]	XP_002513554	0	94	3231.81
Contig1836	rna polymerase core protein	954	gi|225465821|ref|XP_002263648.1|PREDICTED: hypothetical protein [Vitis vinifera] >gi|296087853|emb|CBI35109.3| unnamed protein product [Vitis vinifera]	XP_002263648	6.64316e-41	74	172.555
Contig1837	bel1-like homeodomain 4	2197	gi|224081519|ref|XP_002306443.1|predicted protein [Populus trichocarpa] >gi|222855892|gb|EEE93439.1| predicted protein [Populus trichocarpa]	XP_002306443	0	67	666.766
Contig1838	bel1-like homeodomain 4	1009	gi|225430884|ref|XP_002269670.1|PREDICTED: hypothetical protein [Vitis vinifera]	XP_002269670	5.80645e-30	64	136.346
Contig1839	s-adenosyl-l-methionine-dependent methyltransferase-like protein	1321	gi|224142824|ref|XP_002324742.1|predicted protein [Populus trichocarpa] >gi|222866176|gb|EEF03307.1| predicted protein [Populus trichocarpa]	XP_002324742	1.08881e-157	92	561.222
Contig1844	peptidase pyroglutamyl peptidase i-like protein	1185	gi|225450490|ref|XP_002280775.1|PREDICTED: hypothetical protein isoform 3 [Vitis vinifera] >gi|225450492|ref|XP_002280769.1| PREDICTED: hypothetical protein isoform 2 [Vitis vinifera] >gi|225450494|ref|XP_002280759.1| PREDICTED: hypothetical protein isoform 1 [Vitis vinifera]	XP_002280775	2.94742e-103	93	380.178
Contig1845	protein	1745	gi|225430460|ref|XP_002285494.1|PREDICTED: hypothetical protein [Vitis vinifera] >gi|296082125|emb|CBI21130.3| unnamed protein product [Vitis vinifera]	XP_002285494	1.5202e-152	88	544.658
Contig1848	protein	2599	gi|255586285|ref|XP_002533794.1|conserved hypothetical protein [Ricinus communis] >gi|223526267|gb|EEF28581.1| conserved hypothetical protein [Ricinus communis]	XP_002533794	0	86	984.556
Contig1849	fad nad binding	777	gi|255555711|ref|XP_002518891.1|fad NAD binding oxidoreductases, putative [Ricinus communis] >gi|223541878|gb|EEF43424.1| fad NAD binding oxidoreductases, putative [Ricinus communis]	XP_002518891	1.75577e-48	91	197.208
Contig1850	protein	791	gi|225445929|ref|XP_002263616.1|PREDICTED: hypothetical protein isoform 2 [Vitis vinifera] >gi|297735467|emb|CBI17907.3| unnamed protein product [Vitis vinifera]	XP_002263616	5.44694e-53	80	212.231
Contig1851	atpap28 pap28	917	gi|224090511|ref|XP_002309007.1|predicted protein [Populus trichocarpa] >gi|222854983|gb|EEE92530.1| predicted protein [Populus trichocarpa]	XP_002309007	3.2705e-82	86	254.988
Contig1852	ribulose-phosphate 3-epimerase	1164	gi|224060236|ref|XP_002300099.1|predicted protein [Populus trichocarpa] >gi|118488638|gb|ABK96131.1| unknown [Populus trichocarpa] >gi|222847357|gb|EEE84904.1| predicted protein [Populus trichocarpa]	XP_002300099	7.7856e-109	93	398.667
Contig1853	PREDICTED: hypothetical protein [Vitis vinifera]	1180	gi|225446887|ref|XP_002279964.1|PREDICTED: hypothetical protein [Vitis vinifera]	XP_002279964	8.94865e-44	53	182.57
Contig1854	unnamed protein product [Vitis vinifera]	786	gi|296086330|emb|CBI31771.3|unnamed protein product [Vitis vinifera]	CBI31771	1.20669e-44	56	184.496
Contig1855	protein	332	gi|224115136|ref|XP_002316951.1|predicted protein [Populus trichocarpa] >gi|222860016|gb|EEE97563.1| predicted protein [Populus trichocarpa]	XP_002316951	4.80917e-35	78	150.984
Contig1856	protein	1018	gi|224113153|ref|XP_002332643.1|predicted protein [Populus trichocarpa] >gi|222832838|gb|EEE71315.1| predicted protein [Populus trichocarpa]	XP_002332643	9.16816e-84	70	315.079
Contig1857	chromatin remodeling complex subunit	3572	gi|255559547|ref|XP_002520793.1|ATP-dependent helicase, putative [Ricinus communis] >gi|223539924|gb|EEF41502.1| ATP-dependent helicase, putative [Ricinus communis]	XP_002520793	0	74	1226.46
Contig1858	zinc finger (ran-binding) family protein	1475	gi|297735022|emb|CBI17384.3|unnamed protein product [Vitis vinifera]	CBI17384	3.24796e-129	79	466.848
Contig1860	mynd finger family protein	1246	gi|296086488|emb|CBI32077.3|unnamed protein product [Vitis vinifera]	CBI32077	8.16426e-43	81	179.489
Contig1861	protein	2252	gi|225450498|ref|XP_002276987.1|PREDICTED: hypothetical protein [Vitis vinifera]	XP_002276987	0	84	904.049
Contig1862	acyl- n-acyltransferase domain-containing protein	888	gi|225447610|ref|XP_002273149.1|PREDICTED: hypothetical protein [Vitis vinifera] >gi|296084990|emb|CBI28405.3| unnamed protein product [Vitis vinifera]	XP_002273149	8.98621e-82	87	308.145
Contig1865	transmembrane protein	953	gi|225440610|ref|XP_002278204.1|PREDICTED: hypothetical protein [Vitis vinifera]	XP_002278204	5.04635e-49	85	199.519
Contig1866	dna binding	1795	gi|225457646|ref|XP_002275328.1|PREDICTED: hypothetical protein [Vitis vinifera] >gi|297745600|emb|CBI40765.3| unnamed protein product [Vitis vinifera]	XP_002275328	2.47092e-105	75	387.882
Contig1867	protein	2692	gi|255579265|ref|XP_002530478.1|conserved hypothetical protein [Ricinus communis] >gi|223529975|gb|EEF31901.1| conserved hypothetical protein [Ricinus communis]	XP_002530478	0	90	993.801
Contig1868	protein	2501	gi|302143674|emb|CBI22535.3|unnamed protein product [Vitis vinifera]	CBI22535	0	94	1082.01
Contig1869	phosphatidylinositol kinase	2377	gi|255552428|ref|XP_002517258.1|phosphatidylinositol 4-kinase, putative [Ricinus communis] >gi|223543629|gb|EEF45158.1| phosphatidylinositol 4-kinase, putative [Ricinus communis]	XP_002517258	3.06356e-178	82	630.558
Contig1870	protein	682	gi|296083174|emb|CBI22810.3|unnamed protein product [Vitis vinifera]	CBI22810	5.12907e-24	91	115.546
Contig1871	nicotiana eukaryotic translation initiation factor 4a	1591	gi|225464928|ref|XP_002275011.1|PREDICTED: hypothetical protein [Vitis vinifera]	XP_002275011	0	95	750.355
Contig1872	60s ribosomal protein l20	671	gi|302908404|ref|XP_003049860.1|predicted protein [Nectria haematococca mpVI 77-13-4] >gi|256730796|gb|EEU44147.1| predicted protein [Nectria haematococca mpVI 77-13-4]	XP_003049860	1.22554e-91	98	340.117
Contig1873	60s ribosomal protein l20	554	gi|322711899|gb|EFZ03472.1|60S ribosomal protein L20 [Metarhizium anisopliae ARSEF 23]	EFZ03472	4.02697e-85	96	317.775
Contig1874	cobalamin biosynthesis -like protein	1554	gi|297738062|emb|CBI27263.3|unnamed protein product [Vitis vinifera]	CBI27263	2.63415e-161	88	573.548
Contig1875	gamma-aminobutyrate transaminase-like protein	2012	gi|225464809|ref|XP_002268803.1|PREDICTED: hypothetical protein [Vitis vinifera]	XP_002268803	0	92	875.93
Contig1876	atp binding	2553	gi|225443692|ref|XP_002264679.1|PREDICTED: hypothetical protein [Vitis vinifera]	XP_002264679	0	79	981.86
Contig1877	protein	1188	gi|297740558|emb|CBI30740.3|unnamed protein product [Vitis vinifera]	CBI30740	1.20693e-88	84	331.643
Contig1878	protein	1777	gi|224136968|ref|XP_002322461.1|predicted protein [Populus trichocarpa] >gi|222869457|gb|EEF06588.1| predicted protein [Populus trichocarpa]	XP_002322461	5.10649e-87	66	327.02
Contig1879	pale cress protein	1273	gi|296086712|emb|CBI32347.3|unnamed protein product [Vitis vinifera]	CBI32347	6.77361e-109	86	399.053
Contig1880	ribonuclease p	3071	gi|302143311|emb|CBI21872.3|unnamed protein product [Vitis vinifera]	CBI21872	0	66	810.446
Contig1881	(1-4)-beta-mannan endohydrolase	1894	gi|225007946|gb|ACN78665.1|endo-beta-mannanase [Malus x domestica]	ACN78665	0	86	698.738
Contig1883	rna-binding protein	1997	gi|255582539|ref|XP_002532053.1|RNA-binding protein, putative [Ricinus communis] >gi|223528275|gb|EEF30325.1| RNA-binding protein, putative [Ricinus communis]	XP_002532053	6.90389e-120	69	436.417
Contig1884	sin3 histone deacetylase complex	2641	gi|302399131|gb|ADL36860.1|WRKY domain class transcription factor [Malus x domestica]	ADL36860	0	81	929.472
Contig1885	zinc finger	2078	gi|317106594|dbj|BAJ53102.1|JHL20J20.9 [Jatropha curcas]	BAJ53102	6.92155e-171	75	605.905
Contig1886	protein	672	gi|255572333|ref|XP_002527105.1|DNA binding protein, putative [Ricinus communis] >gi|223533528|gb|EEF35268.1| DNA binding protein, putative [Ricinus communis]	XP_002527105	2.0666e-54	87	216.468
Contig1887	protein	1247	gi|224062723|ref|XP_002300879.1|predicted protein [Populus trichocarpa] >gi|222842605|gb|EEE80152.1| predicted protein [Populus trichocarpa]	XP_002300879	2.96341e-85	85	320.472
Contig1889	movement protein	354	gi|189009870|ref|YP_001931963.1|movement protein [Eupatorium vein clearing virus] >gi|172041760|gb|ACB69769.1| movement protein [Eupatorium vein clearing virus]	YP_001931963	2.9298e-32	81	141.739
Contig1890	protein	2599	gi|225434441|ref|XP_002277656.1|PREDICTED: hypothetical protein [Vitis vinifera]	XP_002277656	0	87	751.895
Contig1892	frataxin-like protein	1812	gi|255581048|ref|XP_002531340.1|Frataxin, mitochondrial precursor, putative [Ricinus communis] >gi|223529062|gb|EEF31047.1| Frataxin, mitochondrial precursor, putative [Ricinus communis]	XP_002531340	3.78485e-61	85	241.121
Contig1894	ring u-box domain-containing protein	1330	gi|225425930|ref|XP_002272699.1|PREDICTED: hypothetical protein [Vitis vinifera] >gi|297738321|emb|CBI27522.3| unnamed protein product [Vitis vinifera]	XP_002272699	3.59654e-100	84	370.163
Contig1897	elf4-like protein	966	gi|224069114|ref|XP_002326278.1|predicted protein [Populus trichocarpa] >gi|222833471|gb|EEE71948.1| predicted protein [Populus trichocarpa]	XP_002326278	3.84758e-44	95	183.341
Contig1898	protein	2031	gi|255568735|ref|XP_002525339.1|conserved hypothetical protein [Ricinus communis] >gi|223535398|gb|EEF37072.1| conserved hypothetical protein [Ricinus communis]	XP_002525339	0	86	875.93
Contig1900	at hook motif-containing protein	1824	gi|255563897|ref|XP_002522948.1|hypothetical protein RCOM_0584960 [Ricinus communis] >gi|223537760|gb|EEF39378.1| hypothetical protein RCOM_0584960 [Ricinus communis]	XP_002522948	9.72916e-57	52	226.483
Contig1901	syntaxin 132	1246	gi|255642273|gb|ACU21401.1|unknown [Glycine max]	ACU21401	1.60768e-123	92	447.588
Contig1903	bromodomain protein	1726	gi|224140639|ref|XP_002323689.1|bromodomain protein [Populus trichocarpa] >gi|222868319|gb|EEF05450.1| bromodomain protein [Populus trichocarpa]	XP_002323689	1.04588e-12	37	80.1073
Contig1904	pleckstrin homology domain family a	1147	gi|224107453|ref|XP_002314485.1|predicted protein [Populus trichocarpa] >gi|222863525|gb|EEF00656.1| predicted protein [Populus trichocarpa]	XP_002314485	2.71439e-90	90	337.035
Contig1905	lag1 longevity assurance homolog 3	2072	gi|118488350|gb|ABK95993.1|unknown [Populus trichocarpa]	ABK95993	9.71463e-141	90	505.753
Contig1906	isoleucyl-trna synthetase	2444	gi|255551751|ref|XP_002516921.1|isoleucyl tRNA synthetase, putative [Ricinus communis] >gi|223544009|gb|EEF45535.1| isoleucyl tRNA synthetase, putative [Ricinus communis]	XP_002516921	0	84	994.956
Contig1907	dna binding	999	gi|255542750|ref|XP_002512438.1|DNA binding protein, putative [Ricinus communis] >gi|223548399|gb|EEF49890.1| DNA binding protein, putative [Ricinus communis]	XP_002512438	1.25624e-77	93	294.664
Contig1908	protein	1933	gi|296086478|emb|CBI32067.3|unnamed protein product [Vitis vinifera]	CBI32067	7.11063e-106	72	389.808
Contig1909	unknown [Glycine max]	691	gi|255632041|gb|ACU16373.1|unknown [Glycine max]	ACU16373	9.69376e-10	72	68.1662
Contig1910	iaa-amino acid hydrolase	1021	gi|224066819|ref|XP_002302231.1|iaa-amino acid hydrolase 9 [Populus trichocarpa] >gi|222843957|gb|EEE81504.1| iaa-amino acid hydrolase 9 [Populus trichocarpa]	XP_002302231	4.99772e-122	80	442.195
Contig1911	iaa-amino acid hydrolase	1965	gi|224066819|ref|XP_002302231.1|iaa-amino acid hydrolase 9 [Populus trichocarpa] >gi|222843957|gb|EEE81504.1| iaa-amino acid hydrolase 9 [Populus trichocarpa]	XP_002302231	0	89	685.256
Contig1914	ring u-box domain-containing protein	2122	gi|302143497|emb|CBI22058.3|unnamed protein product [Vitis vinifera]	CBI22058	1.86337e-163	81	581.252
Contig1915	serine threonine-protein phosphatase pp1 isozyme 8	2007	gi|29290586|gb|AAO69665.1|serine threonine protein phosphatase [Phaseolus acutifolius]	AAO69665	3.77429e-158	91	563.533
Contig1916	protein	1012	gi|225428776|ref|XP_002282055.1|PREDICTED: hypothetical protein [Vitis vinifera] >gi|297741300|emb|CBI32431.3| unnamed protein product [Vitis vinifera]	XP_002282055	2.55364e-118	80	429.869
Contig1917	protein	1313	gi|224123330|ref|XP_002330289.1|predicted protein [Populus trichocarpa] >gi|222871324|gb|EEF08455.1| predicted protein [Populus trichocarpa]	XP_002330289	2.85026e-142	80	509.99
Contig1918	aux iaa protein	1159	gi|224067092|ref|XP_002302351.1|predicted protein [Populus trichocarpa] >gi|118486701|gb|ABK95187.1| unknown [Populus trichocarpa] >gi|222844077|gb|EEE81624.1| predicted protein [Populus trichocarpa]	XP_002302351	5.53436e-107	81	392.504
Contig1919	kinesin-related protein kata	188	gi|255555065|ref|XP_002518570.1|kinesin, putative [Ricinus communis] >gi|223542415|gb|EEF43957.1| kinesin, putative [Ricinus communis]	XP_002518570	9.32358e-10	76	67.0106
Contig1920	kinesin 1	2730	gi|225469187|ref|XP_002275661.1|PREDICTED: hypothetical protein [Vitis vinifera]	XP_002275661	0	85	1114.75
Contig1921	protein	3588	gi|297746433|emb|CBI16489.3|unnamed protein product [Vitis vinifera]	CBI16489	6.48329e-130	54	470.7
Contig1922	protein	2552	gi|6648205|gb|AAF21203.1|AC013483_27hypothetical protein [Arabidopsis thaliana]	AAF21203	7.44522e-61	73	240.736
Contig1923	coatomer subunit beta -1	1882	gi|225442669|ref|XP_002284754.1|PREDICTED: hypothetical protein [Vitis vinifera] >gi|297743295|emb|CBI36162.3| unnamed protein product [Vitis vinifera]	XP_002284754	3.94616e-61	93	241.121
Contig1925	atp binding	1346	gi|224131782|ref|XP_002321177.1|predicted protein [Populus trichocarpa] >gi|222861950|gb|EEE99492.1| predicted protein [Populus trichocarpa]	XP_002321177	2.05222e-135	89	487.263
Contig1926	atp binding	955	gi|296084996|emb|CBI28411.3|unnamed protein product [Vitis vinifera]	CBI28411	8.81344e-102	92	374.785
Contig1927	uncharacterized protein	976	gi|118488995|gb|ABK96305.1|unknown [Populus trichocarpa x Populus deltoides]	ABK96305	9.47715e-99	94	364.77
Contig1928	20s proteasome beta subunit pbb2	1219	gi|224078968|ref|XP_002305699.1|predicted protein [Populus trichocarpa] >gi|118486666|gb|ABK95170.1| unknown [Populus trichocarpa] >gi|222848663|gb|EEE86210.1| predicted protein [Populus trichocarpa]	XP_002305699	2.33224e-135	94	486.878
Contig1929	gtp-binding protein gb2	1679	gi|255570175|ref|XP_002526048.1|protein with unknown function [Ricinus communis] >gi|223534629|gb|EEF36325.1| protein with unknown function [Ricinus communis]	XP_002526048	3.4839e-106	97	390.578
Contig1930	replication factor c subunit 2 4	1378	gi|225459625|ref|XP_002285874.1|PREDICTED: hypothetical protein isoform 1 [Vitis vinifera] >gi|302141781|emb|CBI18984.3| unnamed protein product [Vitis vinifera]	XP_002285874	4.98429e-161	93	572.392
Contig1931	gcn5-related n-acetyltransferase family protein	881	gi|255631788|gb|ACU16261.1|unknown [Glycine max]	ACU16261	1.61405e-67	87	260.766
Contig1932	adp-ribosylation factor-like protein	332	gi|168000254|ref|XP_001752831.1|Arl8-family small GTPase [Physcomitrella patens subsp. patens] >gi|162695994|gb|EDQ82335.1| Arl8-family small GTPase [Physcomitrella patens subsp. patens]	XP_001752831	6.1133e-14	95	80.8777
Contig1933	adp-ribosylation factor-like protein 8a	839	gi|255625945|gb|ACU13317.1|unknown [Glycine max]	ACU13317	9.87489e-96	97	354.369
Contig1934	mevalonate kinase	1597	gi|255542604|ref|XP_002512365.1|mevalonate kinase, putative [Ricinus communis] >gi|223548326|gb|EEF49817.1| mevalonate kinase, putative [Ricinus communis]	XP_002512365	2.50104e-122	81	444.121
Contig1936	green ripe-like 1	1099	gi|118488325|gb|ABK95981.1|unknown [Populus trichocarpa]	ABK95981	1.26396e-105	89	387.882
Contig1938	protein	423	gi|224055100|ref|XP_002298416.1|predicted protein [Populus trichocarpa] >gi|222845674|gb|EEE83221.1| predicted protein [Populus trichocarpa]	XP_002298416	1.52097e-12	94	76.2554
Contig1939	bri1-kd interacting protein	1802	gi|225447336|ref|XP_002274263.1|PREDICTED: hypothetical protein [Vitis vinifera] >gi|297739310|emb|CBI28961.3| unnamed protein product [Vitis vinifera]	XP_002274263	6.77437e-95	67	353.214
Contig1940	protein	495	gi|225429476|ref|XP_002277676.1|PREDICTED: hypothetical protein [Vitis vinifera] >gi|296081626|emb|CBI20631.3| unnamed protein product [Vitis vinifera]	XP_002277676	5.12519e-37	82	157.532
Contig1941	ring u-box domain-containing protein	2037	gi|225458179|ref|XP_002281188.1|PREDICTED: hypothetical protein [Vitis vinifera]	XP_002281188	2.42557e-136	71	491.115
Contig1943	phosphate dikinase regulatory protein 1	464	gi|225444397|ref|XP_002268280.1|PREDICTED: hypothetical protein isoform 2 [Vitis vinifera]	XP_002268280	5.95133e-49	81	197.208
Contig1944	atp gtp-binding protein	553	gi|302144062|emb|CBI23167.3|unnamed protein product [Vitis vinifera]	CBI23167	1.23833e-09	94	67.0106
Contig1945	60s ribosomal protein l12	793	gi|225449052|ref|XP_002274407.1|PREDICTED: hypothetical protein [Vitis vinifera] >gi|147785001|emb|CAN75443.1| hypothetical protein VITISV_019658 [Vitis vinifera]	XP_002274407	1.21171e-84	99	317.39
Contig1946	protein	668	gi|297735542|emb|CBI18036.3|unnamed protein product [Vitis vinifera]	CBI18036	1.22306e-59	71	233.802
Contig1947	protein	2545	gi|255565913|ref|XP_002523945.1|transcription factor, putative [Ricinus communis] >gi|223536792|gb|EEF38432.1| transcription factor, putative [Ricinus communis]	XP_002523945	0	72	937.562
Contig1948	uncharacterized protein	867	gi|225469445|ref|XP_002268638.1|PREDICTED: hypothetical protein [Vitis vinifera]	XP_002268638	1.03086e-26	60	125.176
Contig1949	tir-nbs resistance protein	1254	gi|297735662|emb|CBI18349.3|unnamed protein product [Vitis vinifera]	CBI18349	4.51713e-166	90	588.956
Contig1950	tir-nbs resistance protein	1218	gi|255537517|ref|XP_002509825.1|nucleoside-triphosphatase, putative [Ricinus communis] >gi|223549724|gb|EEF51212.1| nucleoside-triphosphatase, putative [Ricinus communis]	XP_002509825	0	90	691.034
Contig1951	amp deaminase	3161	gi|296086441|emb|CBI32030.3|unnamed protein product [Vitis vinifera]	CBI32030	0	79	1186.02
Contig1952	protein	983	gi|224132304|ref|XP_002321306.1|predicted protein [Populus trichocarpa] >gi|222862079|gb|EEE99621.1| predicted protein [Populus trichocarpa]	XP_002321306	1.44474e-62	70	244.588
Contig1954	mitochondrial substrate carrier family protein	1330	gi|224107339|ref|XP_002314452.1|predicted protein [Populus trichocarpa] >gi|222863492|gb|EEF00623.1| predicted protein [Populus trichocarpa]	XP_002314452	1.1335e-101	90	200.675
Contig1955	cyclophilin-like peptidyl-prolyl cis-trans isomerase family protein	1117	gi|297802462|ref|XP_002869115.1|hypothetical protein ARALYDRAFT_491161 [Arabidopsis lyrata subsp. lyrata] >gi|297314951|gb|EFH45374.1| hypothetical protein ARALYDRAFT_491161 [Arabidopsis lyrata subsp. lyrata]	XP_002869115	7.56997e-90	89	335.495
Contig1956	uncharacterized protein	582	gi|255633328|gb|ACU17021.1|unknown [Glycine max]	ACU17021	1.49778e-27	92	126.716
Contig1957	cysteine proteinase	1177	gi|224133760|ref|XP_002321654.1|predicted protein [Populus trichocarpa] >gi|222868650|gb|EEF05781.1| predicted protein [Populus trichocarpa]	XP_002321654	0	90	642.499
Contig1958	cysteine proteinase	1340	gi|224133760|ref|XP_002321654.1|predicted protein [Populus trichocarpa] >gi|222868650|gb|EEF05781.1| predicted protein [Populus trichocarpa]	XP_002321654	0	90	642.114
Contig1959	uncharacterized protein	1293	gi|225436097|ref|XP_002277822.1|PREDICTED: hypothetical protein [Vitis vinifera] >gi|296084017|emb|CBI24405.3| unnamed protein product [Vitis vinifera]	XP_002277822	2.32701e-80	71	304.294
Contig1961	beta- -glucanase	1214	gi|62362438|gb|AAX81590.1|beta-1,3-glucanase [Fragaria x ananassa]	AAX81590	3.3501e-126	78	456.447
Contig1962	nac domain ipr003441	1714	gi|302398999|gb|ADL36794.1|NAC domain class transcription factor [Malus x domestica]	ADL36794	1.16127e-80	61	305.834
Contig1964	oxidoreductase transition metal ion binding protein	689	gi|124360113|gb|ABN08129.1|hypothetical protein MtrDRAFT_AC155880g29v2 [Medicago truncatula]	ABN08129	1.25023e-17	83	94.3597
Contig1965	at4g38160-like protein	1037	gi|255546666|ref|XP_002514392.1|conserved hypothetical protein [Ricinus communis] >gi|223546489|gb|EEF47988.1| conserved hypothetical protein [Ricinus communis]	XP_002514392	2.01443e-118	86	430.254
Contig1967	peptidoglycan-binding domain-containing protein	1522	gi|225423753|ref|XP_002277134.1|PREDICTED: hypothetical protein [Vitis vinifera] >gi|297737940|emb|CBI27141.3| unnamed protein product [Vitis vinifera]	XP_002277134	3.42614e-73	67	280.796
Contig1968	calcium calmodulin-regulated receptor-like kinase	1068	gi|297745952|emb|CBI16008.3|unnamed protein product [Vitis vinifera]	CBI16008	4.42476e-116	85	422.55
Contig1970	60s acidic ribosomal protein p0	1525	gi|225448367|ref|XP_002268645.1|PREDICTED: hypothetical protein [Vitis vinifera]	XP_002268645	2.86156e-128	95	463.766
Contig1971	protein binding	1300	gi|296082137|emb|CBI21142.3|unnamed protein product [Vitis vinifera]	CBI21142	8.105e-174	85	614.764
Contig1972	protein binding	1284	gi|225430484|ref|XP_002285523.1|PREDICTED: hypothetical protein isoform 2 [Vitis vinifera]	XP_002285523	1.05494e-125	79	454.907
Contig1973	protein phosphatase	1651	gi|255573107|ref|XP_002527483.1|protein phosphatase 2c, putative [Ricinus communis] >gi|223533123|gb|EEF34881.1| protein phosphatase 2c, putative [Ricinus communis]	XP_002527483	3.50365e-151	82	540.036
Contig1974	conserved hypothetical protein [Ricinus communis]	757	gi|255567570|ref|XP_002524764.1|conserved hypothetical protein [Ricinus communis] >gi|223535948|gb|EEF37607.1| conserved hypothetical protein [Ricinus communis]	XP_002524764	3.36825e-17	77	93.2041
Contig1976	rab gtpase homolog g3a	722	gi|1370182|emb|CAA98168.1|RAB7A [Lotus japonicus]	CAA98168	4.64936e-74	97	281.952
Contig1977	rab gtpase homolog g3a	664	gi|1370182|emb|CAA98168.1|RAB7A [Lotus japonicus]	CAA98168	1.50813e-102	97	376.326
Contig1978	2og-fe oxygenase family protein	1839	gi|225447996|ref|XP_002270229.1|PREDICTED: hypothetical protein [Vitis vinifera]	XP_002270229	3.41754e-134	70	483.797
Contig1979	nac domain ipr003441	1019	gi|224085391|ref|XP_002307563.1|NAC domain protein, IPR003441 [Populus trichocarpa] >gi|222857012|gb|EEE94559.1| NAC domain protein, IPR003441 [Populus trichocarpa]	XP_002307563	1.15977e-78	65	298.13
Contig1980	uncharacterized protein	2180	gi|255572164|ref|XP_002527022.1|conserved hypothetical protein [Ricinus communis] >gi|223533657|gb|EEF35394.1| conserved hypothetical protein [Ricinus communis]	XP_002527022	7.38928e-131	71	473.011
Contig1981	myb family transcription factor	1762	gi|224074185|ref|XP_002304291.1|predicted protein [Populus trichocarpa] >gi|222841723|gb|EEE79270.1| predicted protein [Populus trichocarpa]	XP_002304291	1.7158e-127	79	461.455
Contig1982	protein	1108	gi|225432622|ref|XP_002281854.1|PREDICTED: hypothetical protein [Vitis vinifera] >gi|297737030|emb|CBI26231.3| unnamed protein product [Vitis vinifera]	XP_002281854	1.46196e-109	86	400.979
Contig1983	caax prenyl protease 2	911	gi|225440914|ref|XP_002282860.1|PREDICTED: hypothetical protein [Vitis vinifera] >gi|297740101|emb|CBI30283.3| unnamed protein product [Vitis vinifera]	XP_002282860	1.56817e-36	74	157.918
Contig1984	e3 ubiquitin-protein ligase rhf2a	1820	gi|225436087|ref|XP_002277399.1|PREDICTED: similar to Zinc finger, RING-type [Vitis vinifera] >gi|296084011|emb|CBI24399.3| unnamed protein product [Vitis vinifera]	XP_002277399	3.46758e-147	83	526.939
Contig1986	60s ribosomal protein l18a	393	gi|157690678|tpe|CAL69066.1|TPA: putative 60S ribosomal protein L18a [Spadella cephaloptera]	CAL69066	1.37853e-37	73	159.458
Contig1987	protein	3520	gi|255548814|ref|XP_002515463.1|conserved hypothetical protein [Ricinus communis] >gi|223545407|gb|EEF46912.1| conserved hypothetical protein [Ricinus communis]	XP_002515463	0	87	1540.78
Contig1988	f-box family protein	600	gi|297738932|emb|CBI28177.3|unnamed protein product [Vitis vinifera]	CBI28177	4.93467e-32	98	141.739
Contig1989	protein	1724	gi|147821403|emb|CAN63498.1|hypothetical protein VITISV_011673 [Vitis vinifera]	CAN63498	0	94	762.296
Contig1990	protein	716	gi|224128924|ref|XP_002329000.1|predicted protein [Populus trichocarpa] >gi|222839234|gb|EEE77585.1| predicted protein [Populus trichocarpa]	XP_002329000	6.2085e-47	93	191.815
Contig1991	vesicle-associated membrane protein 725	1107	gi|255554170|ref|XP_002518125.1|Vesicle-associated membrane protein, putative [Ricinus communis] >gi|223542721|gb|EEF44258.1| Vesicle-associated membrane protein, putative [Ricinus communis]	XP_002518125	3.72558e-105	99	386.341
Contig1992	pm36_soybn ame: full=seed maturation protein pm36	1104	gi|296083260|emb|CBI22896.3|unnamed protein product [Vitis vinifera]	CBI22896	6.87674e-13	67	57.3806
Contig1993	atp binding protein	1121	gi|225429325|ref|XP_002271696.1|PREDICTED: hypothetical protein [Vitis vinifera] >gi|296083094|emb|CBI22498.3| unnamed protein product [Vitis vinifera]	XP_002271696	1.09553e-96	93	358.221
Contig1994	protein	1416	gi|224060149|ref|XP_002300061.1|predicted protein [Populus trichocarpa] >gi|222847319|gb|EEE84866.1| predicted protein [Populus trichocarpa]	XP_002300061	7.51078e-152	88	541.962
Contig1995	isocitrate lyase	1888	gi|330914192|ref|XP_003296534.1|hypothetical protein PTT_06660 [Pyrenophora teres f. teres 0-1] >gi|311331295|gb|EFQ95398.1| hypothetical protein PTT_06660 [Pyrenophora teres f. teres 0-1]	XP_003296534	0	98	1053.12
Contig1996	protein	4598	gi|225435945|ref|XP_002268336.1|PREDICTED: hypothetical protein [Vitis vinifera] >gi|296083931|emb|CBI24319.3| unnamed protein product [Vitis vinifera]	XP_002268336	0	86	835.869
Contig1997	s-ribonuclease binding protein sbp1	1859	gi|224107815|ref|XP_002314611.1|predicted protein [Populus trichocarpa] >gi|222863651|gb|EEF00782.1| predicted protein [Populus trichocarpa]	XP_002314611	7.69489e-142	85	509.22
Contig1998	ribosomal protein s21 family protein	581	gi|225468127|ref|XP_002268677.1|PREDICTED: hypothetical protein [Vitis vinifera] >gi|225469463|ref|XP_002269726.1| PREDICTED: hypothetical protein [Vitis vinifera] >gi|296086848|emb|CBI33015.3| unnamed protein product [Vitis vinifera]	XP_002268677	1.23082e-29	92	133.65
Contig1999	ribosomal protein s21 family protein	1037	gi|225468127|ref|XP_002268677.1|PREDICTED: hypothetical protein [Vitis vinifera] >gi|225469463|ref|XP_002269726.1| PREDICTED: hypothetical protein [Vitis vinifera] >gi|296086848|emb|CBI33015.3| unnamed protein product [Vitis vinifera]	XP_002268677	2.06648e-30	83	137.887
Contig2000	isocitrate dehydrogenase	1385	gi|330915819|ref|XP_003297184.1|hypothetical protein PTT_07502 [Pyrenophora teres f. teres 0-1] >gi|311330288|gb|EFQ94718.1| hypothetical protein PTT_07502 [Pyrenophora teres f. teres 0-1]	XP_003297184	0	98	818.15
Contig2001	dna binding	2035	gi|225435327|ref|XP_002285176.1|PREDICTED: hypothetical protein [Vitis vinifera] >gi|297746262|emb|CBI16318.3| unnamed protein product [Vitis vinifera]	XP_002285176	0	92	1051.97
Contig2002	dna binding	1849	gi|225435327|ref|XP_002285176.1|PREDICTED: hypothetical protein [Vitis vinifera] >gi|297746262|emb|CBI16318.3| unnamed protein product [Vitis vinifera]	XP_002285176	0	92	1023.46
Contig2003	uncharacterized protein	2513	gi|255584837|ref|XP_002533135.1|conserved hypothetical protein [Ricinus communis] >gi|223527063|gb|EEF29247.1| conserved hypothetical protein [Ricinus communis]	XP_002533135	0	72	715.301
Contig2005	protein	1538	gi|297739886|emb|CBI30068.3|unnamed protein product [Vitis vinifera]	CBI30068	3.60072e-179	92	632.869
Contig2006	short-chain dehydrogenase reductase sdr	1257	gi|255562615|ref|XP_002522313.1|short-chain dehydrogenase, putative [Ricinus communis] >gi|223538391|gb|EEF39997.1| short-chain dehydrogenase, putative [Ricinus communis]	XP_002522313	3.51982e-118	90	429.869
Contig2007	protein	2510	gi|225423893|ref|XP_002281668.1|PREDICTED: similar to leucine-rich repeat protein-related [Vitis vinifera] >gi|297737862|emb|CBI27063.3| unnamed protein product [Vitis vinifera]	XP_002281668	0	85	833.173
Contig2008	40s ribosomal protein s7	311	gi|302893418|ref|XP_003045590.1|predicted protein [Nectria haematococca mpVI 77-13-4] >gi|256726516|gb|EEU39877.1| predicted protein [Nectria haematococca mpVI 77-13-4]	XP_003045590	4.90891e-48	100	194.126
Contig2009	Protein CYPRO4, putative [Ricinus communis]	341	gi|255538310|ref|XP_002510220.1|Protein CYPRO4, putative [Ricinus communis] >gi|223550921|gb|EEF52407.1| Protein CYPRO4, putative [Ricinus communis]	XP_002510220	7.64558e-09	84	63.929
Contig2010	protein	461	gi|255538310|ref|XP_002510220.1|Protein CYPRO4, putative [Ricinus communis] >gi|223550921|gb|EEF52407.1| Protein CYPRO4, putative [Ricinus communis]	XP_002510220	2.07539e-22	78	108.997
Contig2011	esterase lipase domain-containing protein	1618	gi|255578591|ref|XP_002530157.1|catalytic, putative [Ricinus communis] >gi|223530318|gb|EEF32212.1| catalytic, putative [Ricinus communis]	XP_002530157	1.58623e-108	80	333.569
Contig2012	protein	3384	gi|255540089|ref|XP_002511109.1|poly(A) polymerase, putative [Ricinus communis] >gi|223550224|gb|EEF51711.1| poly(A) polymerase, putative [Ricinus communis]	XP_002511109	0	80	709.909
Contig2013	gata-4 5 6 transcription factor	540	gi|284795186|gb|ADB93871.1|CCT domain protein [Arachis hypogaea]	ADB93871	8.16015e-32	64	140.584
Contig2014	constans-like zinc finger protein	848	gi|260513716|gb|ACX42570.1|CONSTANS-like zinc finger protein [Glycine max]	ACX42570	2.42241e-65	70	253.447
Contig2015	photosystem ii 5 kda chloroplast	351	gi|255544866|ref|XP_002513494.1|Photosystem II 5 kDa protein, chloroplast precursor, putative [Ricinus communis] >gi|223547402|gb|EEF48897.1| Photosystem II 5 kDa protein, chloroplast precursor, putative [Ricinus communis]	XP_002513494	3.86813e-08	76	61.6178
Contig2016	photosystem ii 5 kda chloroplast	631	gi|224054994|ref|XP_002298398.1|predicted protein [Populus trichocarpa] >gi|118487685|gb|ABK95667.1| unknown [Populus trichocarpa] >gi|118488853|gb|ABK96236.1| unknown [Populus trichocarpa x Populus deltoides] >gi|118488867|gb|ABK96243.1| unknown [Populus trichocarpa x Populus deltoides] >gi|118489821|gb|ABK96710.1| unknown [Populus trichocarpa x Populus deltoides] >gi|118489889|gb|ABK96742.1| un…	XP_002298398	4.27787e-16	76	88.9669
Contig2017	at3g06720 f3e22_14	2531	gi|225431871|ref|XP_002275593.1|PREDICTED: hypothetical protein [Vitis vinifera] >gi|296083287|emb|CBI22923.3| unnamed protein product [Vitis vinifera]	XP_002275593	0	95	966.837
Contig2018	uncharacterized protein	1068	gi|225440057|ref|XP_002282270.1|PREDICTED: hypothetical protein [Vitis vinifera] >gi|297741640|emb|CBI32772.3| unnamed protein product [Vitis vinifera]	XP_002282270	4.98484e-51	92	206.453
Contig2020	2-oxoglutarate dehydrogenase e2 subunit	1887	gi|302144114|emb|CBI23219.3|unnamed protein product [Vitis vinifera]	CBI23219	1.3675e-162	80	578.17
Contig2021	membrane-anchored endo- -beta-glucanase	2742	gi|324984017|gb|ADY68791.1|membrane-anchored endo-1,4-beta-glucanase [Gossypium barbadense]	ADY68791	2.42295e-94	60	220.32
Contig2022	transcription factor jumonji domain-containing protein	3444	gi|255567441|ref|XP_002524700.1|conserved hypothetical protein [Ricinus communis] >gi|223536061|gb|EEF37719.1| conserved hypothetical protein [Ricinus communis]	XP_002524700	0	68	696.812
Contig2023	protein	2357	gi|255552774|ref|XP_002517430.1|BRASSINOSTEROID INSENSITIVE 1-associated receptor kinase 1 precursor, putative [Ricinus communis] >gi|223543441|gb|EEF44972.1| BRASSINOSTEROID INSENSITIVE 1-associated receptor kinase 1 precursor, putative [Ricinus communis]	XP_002517430	0	82	806.594
Contig2024	40s ribosomal protein s4	465	gi|242812945|ref|XP_002486066.1|40S ribosomal protein S4, putative [Talaromyces stipitatus ATCC 10500] >gi|218714405|gb|EED13828.1| 40S ribosomal protein S4, putative [Talaromyces stipitatus ATCC 10500]	XP_002486066	1.88842e-79	96	298.516
Contig2025	40s ribosomal protein s4	544	gi|189202048|ref|XP_001937360.1|40S ribosomal protein S4-B [Pyrenophora tritici-repentis Pt-1C-BFP] >gi|330932938|ref|XP_003303979.1| hypothetical protein PTT_16383 [Pyrenophora teres f. teres 0-1] >gi|187984459|gb|EDU49947.1| 40S ribosomal protein S4-B [Pyrenophora tritici-repentis Pt-1C-BFP] >gi|311319705|gb|EFQ87929.1| hypothetical protein PTT_16383 [Pyrenophora teres f. teres 0-1]	XP_001937360	3.31712e-97	99	357.836
Contig2026	chlorophyll a b-binding protein	926	gi|225457685|ref|XP_002276647.1|PREDICTED: hypothetical protein [Vitis vinifera] >gi|297745621|emb|CBI40786.3| unnamed protein product [Vitis vinifera]	XP_002276647	4.78589e-119	94	241.506
Contig2027	ribosomal protein l12	1507	gi|224055553|ref|XP_002298536.1|predicted protein [Populus trichocarpa] >gi|118483906|gb|ABK93843.1| unknown [Populus trichocarpa] >gi|222845794|gb|EEE83341.1| predicted protein [Populus trichocarpa]	XP_002298536	1.6356e-43	84	182.185
Contig2028	guanosine-3 -bis 3 -	1200	gi|224126635|ref|XP_002319886.1|predicted protein [Populus trichocarpa] >gi|222858262|gb|EEE95809.1| predicted protein [Populus trichocarpa]	XP_002319886	3.36946e-54	82	217.238
Contig2029	protein	1977	gi|297737338|emb|CBI26539.3|unnamed protein product [Vitis vinifera]	CBI26539	0	87	984.556
Contig2030	amidase family protein	1602	gi|147801313|emb|CAN77023.1|hypothetical protein VITISV_015334 [Vitis vinifera]	CAN77023	1.0416e-168	87	598.201
Contig2032	amino acid binding	2050	gi|255537131|ref|XP_002509632.1|amino acid binding protein, putative [Ricinus communis] >gi|223549531|gb|EEF51019.1| amino acid binding protein, putative [Ricinus communis]	XP_002509632	0	90	702.975
Contig2033	glutathione s-transferase	842	gi|283135872|gb|ADB11327.1|tau class glutathione transferase GSTU45 [Populus trichocarpa]	ADB11327	2.30857e-68	77	263.462
Contig2034	phenylalanine ammonia-lyase	1221	gi|255581751|ref|XP_002531677.1|Phenylalanine ammonia-lyase, putative [Ricinus communis] >gi|223528682|gb|EEF30696.1| Phenylalanine ammonia-lyase, putative [Ricinus communis]	XP_002531677	6.46593e-170	91	601.668
Contig2035	phenylalanine ammonia-lyase	1893	gi|255581751|ref|XP_002531677.1|Phenylalanine ammonia-lyase, putative [Ricinus communis] >gi|223528682|gb|EEF30696.1| Phenylalanine ammonia-lyase, putative [Ricinus communis]	XP_002531677	0	94	902.123
Contig2036	alpha-expansin 3	968	gi|255647759|gb|ACU24340.1|unknown [Glycine max]	ACU24340	8.41393e-108	95	394.815
Contig2038	wpp domain-containing protein 2	1119	gi|75185987|sp|Q9M7N6.1|MAF1_SOLLCRecName: Full=MFP1 attachment factor 1 >gi|7546725|gb|AAF63657.1|AF118113_1 MFP1 attachment factor 1 [Solanum lycopersicum]	Q9M7N6	1.19239e-34	80	152.14
Contig2039	thylakoid carrier protein	891	gi|224140413|ref|XP_002323577.1|predicted protein [Populus trichocarpa] >gi|222868207|gb|EEF05338.1| predicted protein [Populus trichocarpa]	XP_002323577	1.11058e-63	91	248.054
Contig2041	protein	852	gi|225442229|ref|XP_002274879.1|PREDICTED: hypothetical protein [Vitis vinifera]	XP_002274879	1.21881e-64	86	251.136
Contig2042	protein	3385	gi|225425088|ref|XP_002272014.1|PREDICTED: hypothetical protein [Vitis vinifera]	XP_002272014	0	71	881.708
Contig2043	carbamoyl phosphate synthase large subunit	4121	gi|225435213|ref|XP_002282042.1|PREDICTED: hypothetical protein [Vitis vinifera]	XP_002282042	0	95	1946.01
Contig2044	hypothetical retrotransposon	469	gi|147770163|emb|CAN65406.1|hypothetical protein VITISV_030853 [Vitis vinifera]	CAN65406	4.56919e-09	60	64.6994
Contig2047	histidinol-phosphate aminotransferase	1546	gi|51315816|sp|O82030.1|HIS8_TOBACRecName: Full=Histidinol-phosphate aminotransferase, chloroplastic; AltName: Full=Imidazole acetol-phosphate transaminase; Flags: Precursor >gi|3355626|emb|CAA70403.1| histidinol-phosphate aminotransferase [Nicotiana tabacum]	O82030	3.6385e-171	89	606.29
Contig2048	protein	1758	gi|225439560|ref|XP_002264479.1|PREDICTED: hypothetical protein [Vitis vinifera]	XP_002264479	0	91	693.73
Contig2049	rhamnogalacturonan ii specific xylosyltransferase	1610	gi|255541750|ref|XP_002511939.1|conserved hypothetical protein [Ricinus communis] >gi|223549119|gb|EEF50608.1| conserved hypothetical protein [Ricinus communis]	XP_002511939	2.95043e-163	88	580.096
Contig2050	methyl binding domain protein	4295	gi|225459286|ref|XP_002284140.1|PREDICTED: hypothetical protein [Vitis vinifera]	XP_002284140	1.45533e-91	44	343.584
Contig2052	rna recognition motif-containing protein	844	gi|225464267|ref|XP_002271224.1|PREDICTED: hypothetical protein [Vitis vinifera] >gi|296088019|emb|CBI35302.3| unnamed protein product [Vitis vinifera]	XP_002271224	6.38982e-34	96	149.058
Contig2057	dna-3-methyladenine glycosylase ii	681	gi|224066215|ref|XP_002302029.1|predicted protein [Populus trichocarpa] >gi|222843755|gb|EEE81302.1| predicted protein [Populus trichocarpa]	XP_002302029	1.81621e-37	80	160.229
Contig2058	soluble starch synthase i	1071	gi|224135151|ref|XP_002321996.1|predicted protein [Populus trichocarpa] >gi|222868992|gb|EEF06123.1| predicted protein [Populus trichocarpa]	XP_002321996	1.63268e-118	90	430.639
Contig2059	soluble starch synthase i	1054	gi|224135151|ref|XP_002321996.1|predicted protein [Populus trichocarpa] >gi|222868992|gb|EEF06123.1| predicted protein [Populus trichocarpa]	XP_002321996	2.99396e-117	89	426.402
Contig2060	retrotransposon ty1-copia subclass	3591	gi|147801964|emb|CAN68364.1|hypothetical protein VITISV_021899 [Vitis vinifera]	CAN68364	2.12345e-17	55	84.3445
Contig2061	hypothetical chloroplast rf2	1697	gi|290489018|gb|ADD30893.1|putative RF2 protein [Ficus sp. Moore 315]	ADD30893	0	95	785.408
Contig2063	uncharacterized protein	2702	gi|225446285|ref|XP_002267174.1|PREDICTED: hypothetical protein [Vitis vinifera] >gi|296090307|emb|CBI40126.3| unnamed protein product [Vitis vinifera]	XP_002267174	0	77	912.138
Contig2064	proteasome activator subunit 4	532	gi|255586124|ref|XP_002533724.1|conserved hypothetical protein [Ricinus communis] >gi|223526362|gb|EEF28655.1| conserved hypothetical protein [Ricinus communis]	XP_002533724	2.479e-14	95	82.4185
Contig2065	protein binding	1369	gi|224113057|ref|XP_002316375.1|predicted protein [Populus trichocarpa] >gi|222865415|gb|EEF02546.1| predicted protein [Populus trichocarpa]	XP_002316375	8.57909e-49	82	156.762
Contig2066	alpha beta fold family protein	1730	gi|297746468|emb|CBI16524.3|unnamed protein product [Vitis vinifera]	CBI16524	1.8966e-155	87	554.288
Contig2067	f-box family protein	273	gi|112363402|gb|ABI16025.1|Dof23 [Glycine max]	ABI16025	5.89441e-17	81	90.8929
Contig2068	f-box family protein	1086	gi|224085085|ref|XP_002307484.1|f-box family protein [Populus trichocarpa] >gi|222856933|gb|EEE94480.1| f-box family protein [Populus trichocarpa]	XP_002307484	5.13521e-43	58	179.874
Contig2069	60s ribosomal protein l11	405	gi|238883579|gb|EEQ47217.1|60S ribosomal protein L11 [Candida albicans WO-1]	EEQ47217	1.26344e-51	94	206.068
Contig2070	60s ribosomal protein l11-2	330	gi|188509981|gb|ACD56663.1|putative ribosomal protein [Gossypium arboreum]	ACD56663	5.3431e-18	88	94.3597
Contig2071	cytochrome p450	1746	gi|224127430|ref|XP_002320072.1|cytochrome P450 [Populus trichocarpa] >gi|222860845|gb|EEE98387.1| cytochrome P450 [Populus trichocarpa]	XP_002320072	0	89	787.719
Contig2072	cytochrome p450	386	gi|224127430|ref|XP_002320072.1|cytochrome P450 [Populus trichocarpa] >gi|222860845|gb|EEE98387.1| cytochrome P450 [Populus trichocarpa]	XP_002320072	5.53208e-07	83	57.7658
Contig2073	lysyl-trna synthetase	2431	gi|296089683|emb|CBI39502.3|unnamed protein product [Vitis vinifera]	CBI39502	0	93	1001.5
Contig2074	60s ribosomal protein l30	430	gi|302913210|ref|XP_003050868.1|predicted protein [Nectria haematococca mpVI 77-13-4] >gi|256731806|gb|EEU45155.1| predicted protein [Nectria haematococca mpVI 77-13-4] >gi|322710248|gb|EFZ01823.1| 60S ribosomal protein L30 [Metarhizium anisopliae ARSEF 23]	XP_003050868	1.947e-52	100	208.764
Contig2075	60s ribosomal protein l30	622	gi|302913210|ref|XP_003050868.1|predicted protein [Nectria haematococca mpVI 77-13-4] >gi|256731806|gb|EEU45155.1| predicted protein [Nectria haematococca mpVI 77-13-4] >gi|322710248|gb|EFZ01823.1| 60S ribosomal protein L30 [Metarhizium anisopliae ARSEF 23]	XP_003050868	2.30757e-51	98	206.068
Contig2076	3-ketoacyl- synthase 5	239	gi|255581653|ref|XP_002531630.1|acyltransferase, putative [Ricinus communis] >gi|223528748|gb|EEF30758.1| acyltransferase, putative [Ricinus communis]	XP_002531630	2.39265e-34	94	148.673
Contig2077	at1g68530 t26j14_10	1683	gi|224111690|ref|XP_002315942.1|predicted protein [Populus trichocarpa] >gi|118485755|gb|ABK94727.1| unknown [Populus trichocarpa] >gi|222864982|gb|EEF02113.1| predicted protein [Populus trichocarpa]	XP_002315942	0	94	888.256
Contig2079	protein	1309	gi|255536903|ref|XP_002509518.1|metalloendopeptidase, putative [Ricinus communis] >gi|223549417|gb|EEF50905.1| metalloendopeptidase, putative [Ricinus communis]	XP_002509518	2.10175e-145	85	520.39
Contig2080	brassinosteroid insensitive 1-associated receptor kinase 1	2469	gi|255558673|ref|XP_002520361.1|BRASSINOSTEROID INSENSITIVE 1-associated receptor kinase 1 precursor, putative [Ricinus communis] >gi|223540459|gb|EEF42027.1| BRASSINOSTEROID INSENSITIVE 1-associated receptor kinase 1 precursor, putative [Ricinus communis]	XP_002520361	0	91	942.184
Contig2081	brassinosteroid insensitive 1-associated receptor kinase 1	865	gi|255558673|ref|XP_002520361.1|BRASSINOSTEROID INSENSITIVE 1-associated receptor kinase 1 precursor, putative [Ricinus communis] >gi|223540459|gb|EEF42027.1| BRASSINOSTEROID INSENSITIVE 1-associated receptor kinase 1 precursor, putative [Ricinus communis]	XP_002520361	2.09159e-96	93	356.681
Contig2082	purple acid phosphatase-like protein	1790	gi|224126441|ref|XP_002319839.1|predicted protein [Populus trichocarpa] >gi|222858215|gb|EEE95762.1| predicted protein [Populus trichocarpa]	XP_002319839	0	87	733.791
Contig2083	protein-o-fucosyltransferase 1	1472	gi|255580830|ref|XP_002531235.1|conserved hypothetical protein [Ricinus communis] >gi|223529172|gb|EEF31149.1| conserved hypothetical protein [Ricinus communis]	XP_002531235	6.23323e-173	81	612.068
Contig2084	calcium-binding ef hand family protein	2950	gi|255538832|ref|XP_002510481.1|tetratricopeptide repeat protein, tpr, putative [Ricinus communis] >gi|223551182|gb|EEF52668.1| tetratricopeptide repeat protein, tpr, putative [Ricinus communis]	XP_002510481	0	93	1298.11
Contig2085	calcium-binding ef hand family protein	1294	gi|255538832|ref|XP_002510481.1|tetratricopeptide repeat protein, tpr, putative [Ricinus communis] >gi|223551182|gb|EEF52668.1| tetratricopeptide repeat protein, tpr, putative [Ricinus communis]	XP_002510481	0	90	642.499
Contig2086	tryptophan rna-binding attenuator protein	1011	gi|255639877|gb|ACU20231.1|unknown [Glycine max] >gi|255640131|gb|ACU20356.1| unknown [Glycine max]	ACU20231	3.44336e-123	93	446.047
Contig2087	steroid monooxygenase	1695	gi|238488211|ref|XP_002375343.1|steroid monooxygenase, putative [Aspergillus flavus NRRL3357] >gi|220697731|gb|EED54071.1| steroid monooxygenase, putative [Aspergillus flavus NRRL3357]	XP_002375343	0	86	785.793
Contig2088	glycosyltransferase gt14m03	1660	gi|225459253|ref|XP_002285771.1|PREDICTED: hypothetical protein isoform 1 [Vitis vinifera]	XP_002285771	0	85	707.983
Contig2089	photoperiod-response-like protein	391	gi|13539578|emb|CAC35703.1|photoperiod responsive protein [Solanum tuberosum subsp. andigenum]	CAC35703	2.30019e-13	100	78.9518
Contig2090	u-box domain-containing protein	1804	gi|224085091|ref|XP_002307487.1|predicted protein [Populus trichocarpa] >gi|222856936|gb|EEE94483.1| predicted protein [Populus trichocarpa]	XP_002307487	4.54343e-99	68	367.081
Contig2091	protein	2114	gi|255584451|ref|XP_002532956.1|ATP binding protein, putative [Ricinus communis] >gi|223527266|gb|EEF29422.1| ATP binding protein, putative [Ricinus communis]	XP_002532956	0	90	1085.09
Contig2093	abc transporter family protein	2192	gi|255585712|ref|XP_002533538.1|Multidrug resistance protein, putative [Ricinus communis] >gi|223526588|gb|EEF28841.1| Multidrug resistance protein, putative [Ricinus communis]	XP_002533538	0	94	965.296
Contig2094	snare-interacting protein keule	2450	gi|224071599|ref|XP_002303535.1|predicted protein [Populus trichocarpa] >gi|222840967|gb|EEE78514.1| predicted protein [Populus trichocarpa]	XP_002303535	0	93	1091.64
Contig2095	concanavalin a-like lectin kinase-like protein	2841	gi|255584540|ref|XP_002532997.1|kinase, putative [Ricinus communis] >gi|223527226|gb|EEF29389.1| kinase, putative [Ricinus communis]	XP_002532997	0	78	867.84
Contig2096	glycine-rich protein	1382	gi|118487731|gb|ABK95689.1|unknown [Populus trichocarpa]	ABK95689	7.37236e-88	67	329.331
Contig2099	transcription factor-related protein	1751	gi|225436136|ref|XP_002274971.1|PREDICTED: hypothetical protein [Vitis vinifera]	XP_002274971	6.95123e-105	56	386.341
Contig2100	uncharacterized protein	865	gi|225458910|ref|XP_002285461.1|PREDICTED: hypothetical protein [Vitis vinifera] >gi|302142160|emb|CBI19363.3| unnamed protein product [Vitis vinifera]	XP_002285461	8.82842e-79	78	298.13
Contig2102	holocarboxylase synthetase 2	1432	gi|224063140|ref|XP_002301010.1|predicted protein [Populus trichocarpa] >gi|222842736|gb|EEE80283.1| predicted protein [Populus trichocarpa]	XP_002301010	7.64263e-144	87	515.383
Contig2103	ring finger	1583	gi|225465766|ref|XP_002266755.1|PREDICTED: hypothetical protein [Vitis vinifera]	XP_002266755	3.88015e-59	58	234.187
Contig2106	peroxin pex14	2168	gi|255540671|ref|XP_002511400.1|conserved hypothetical protein [Ricinus communis] >gi|223550515|gb|EEF52002.1| conserved hypothetical protein [Ricinus communis]	XP_002511400	2.14006e-122	71	444.891
Contig2107	isocitrate nad-dependent	507	gi|302894417|ref|XP_003046089.1|predicted protein [Nectria haematococca mpVI 77-13-4] >gi|256727016|gb|EEU40376.1| predicted protein [Nectria haematococca mpVI 77-13-4]	XP_003046089	2.10991e-30	97	135.576
Contig2108	isocitrate nad-dependent	412	gi|302894417|ref|XP_003046089.1|predicted protein [Nectria haematococca mpVI 77-13-4] >gi|256727016|gb|EEU40376.1| predicted protein [Nectria haematococca mpVI 77-13-4]	XP_003046089	1.13331e-52	100	209.534
Contig2109	branched-chain-amino-acid aminotransferase 2	1624	gi|255537936|ref|XP_002510033.1|branched-chain amino acid aminotransferase, putative [Ricinus communis] >gi|223550734|gb|EEF52220.1| branched-chain amino acid aminotransferase, putative [Ricinus communis]	XP_002510033	6.24496e-153	82	545.814
Contig2110	protein	1093	gi|224113959|ref|XP_002316626.1|predicted protein [Populus trichocarpa] >gi|222859691|gb|EEE97238.1| predicted protein [Populus trichocarpa]	XP_002316626	3.62816e-121	88	439.499
Contig2111	peroxidase 47	1731	gi|255553951|ref|XP_002518016.1|Peroxidase 47 precursor, putative [Ricinus communis] >gi|223542998|gb|EEF44534.1| Peroxidase 47 precursor, putative [Ricinus communis]	XP_002518016	2.66496e-141	88	507.294
Contig2112	protein	2700	gi|224115706|ref|XP_002332122.1|predicted protein [Populus trichocarpa] >gi|222874942|gb|EEF12073.1| predicted protein [Populus trichocarpa]	XP_002332122	9.72608e-160	81	569.311
Contig2113	serine threonine protein	718	gi|5917726|gb|AAD56010.1|AF178530_1serine/threonine protein phosphatase 1 [Malus x domestica]	AAD56010	3.41594e-69	99	265.774
Contig2115	heparanase-like protein 2	1614	gi|255547277|ref|XP_002514696.1|Heparanase-2, putative [Ricinus communis] >gi|223546300|gb|EEF47802.1| Heparanase-2, putative [Ricinus communis]	XP_002514696	0	85	670.233
Contig2116	protein	1710	gi|224075164|ref|XP_002304569.1|predicted protein [Populus trichocarpa] >gi|222842001|gb|EEE79548.1| predicted protein [Populus trichocarpa]	XP_002304569	0	93	874.389
Contig2117	glutamine-dependent nad(+)	1734	gi|224075164|ref|XP_002304569.1|predicted protein [Populus trichocarpa] >gi|222842001|gb|EEE79548.1| predicted protein [Populus trichocarpa]	XP_002304569	0	91	784.252
Contig2118	conserved hypothetical protein [Ricinus communis]	1637	gi|255556701|ref|XP_002519384.1|conserved hypothetical protein [Ricinus communis] >gi|223541451|gb|EEF43001.1| conserved hypothetical protein [Ricinus communis]	XP_002519384	3.63202e-100	66	370.548
Contig2119	nadph oxidase	3065	gi|255542718|ref|XP_002512422.1|respiratory burst oxidase, putative [Ricinus communis] >gi|223548383|gb|EEF49874.1| respiratory burst oxidase, putative [Ricinus communis]	XP_002512422	0	88	1388.25
Contig2120	adenine nucleotide translocator	857	gi|329668966|gb|AEB96371.1|adenine nucleotide translocator [Angiostrongylus cantonensis]	AEB96371	9.52209e-134	95	480.715
Contig2121	telomerase activating protein est1	4043	gi|225436648|ref|XP_002276189.1|PREDICTED: hypothetical protein [Vitis vinifera]	XP_002276189	0	74	1135.17
Contig2122	glucosidase 1	3374	gi|225425480|ref|XP_002279616.1|PREDICTED: hypothetical protein isoform 1 [Vitis vinifera] >gi|297738422|emb|CBI27623.3| unnamed protein product [Vitis vinifera]	XP_002279616	0	87	1317.75
Contig2123	tetrapyrrole methylase family protein	1247	gi|302142558|emb|CBI19761.3|unnamed protein product [Vitis vinifera]	CBI19761	5.33949e-127	84	459.144
Contig2125	protein	2105	gi|297737957|emb|CBI27158.3|unnamed protein product [Vitis vinifera]	CBI27158	0	79	688.723
Contig2127	PREDICTED: hypothetical protein [Vitis vinifera]	1521	gi|225432454|ref|XP_002278692.1|PREDICTED: hypothetical protein [Vitis vinifera]	XP_002278692	3.58685e-30	69	137.887
Contig2128	f-box family protein	1632	gi|225461100|ref|XP_002279354.1|PREDICTED: hypothetical protein [Vitis vinifera]	XP_002279354	1.09592e-80	65	305.834
Contig2129	uncharacterized protein	2126	gi|225457697|ref|XP_002273918.1|PREDICTED: hypothetical protein [Vitis vinifera]	XP_002273918	0	76	748.814
Contig2131	uncharacterized protein	1539	gi|224141933|ref|XP_002324315.1|predicted protein [Populus trichocarpa] >gi|222865749|gb|EEF02880.1| predicted protein [Populus trichocarpa]	XP_002324315	1.41979e-175	91	620.928
Contig2132	protein	3251	gi|297738475|emb|CBI27676.3|unnamed protein product [Vitis vinifera]	CBI27676	0	74	978.778
Contig2134	sigma factor sigb regulation protein	1279	gi|225458830|ref|XP_002285308.1|PREDICTED: hypothetical protein [Vitis vinifera]	XP_002285308	1.04756e-125	91	454.907
Contig2135	atp binding	1337	gi|255540535|ref|XP_002511332.1|ATP binding protein, putative [Ricinus communis] >gi|223550447|gb|EEF51934.1| ATP binding protein, putative [Ricinus communis]	XP_002511332	6.4652e-57	70	226.483
Contig2136	uncharacterized protein	1122	gi|255629119|gb|ACU14904.1|unknown [Glycine max]	ACU14904	4.14459e-11	81	73.9442
Contig2137	aminopeptidase c	582	gi|224067282|ref|XP_002302446.1|predicted protein [Populus trichocarpa] >gi|222844172|gb|EEE81719.1| predicted protein [Populus trichocarpa]	XP_002302446	2.4631e-38	62	162.54
Contig2138	sec61 transport protein	1039	gi|296084701|emb|CBI25843.3|unnamed protein product [Vitis vinifera]	CBI25843	4.11675e-87	100	326.25
Contig2139	protein transport protein sec61 subunit alpha	1222	gi|225461724|ref|XP_002285514.1|PREDICTED: hypothetical protein [Vitis vinifera]	XP_002285514	0	100	688.723
Contig2140	protein	2563	gi|225429930|ref|XP_002283798.1|PREDICTED: hypothetical protein [Vitis vinifera] >gi|296081842|emb|CBI20847.3| unnamed protein product [Vitis vinifera]	XP_002283798	0	86	1089.72
Contig2142	hexose carrier	2006	gi|1708191|sp|Q07423.1|HEX6_RICCORecName: Full=Hexose carrier protein HEX6 >gi|467319|gb|AAA79857.1| hexose carrier protein [Ricinus communis]	Q07423	0	92	682.945
Contig2143	apo protein 3	1356	gi|297733881|emb|CBI15128.3|unnamed protein product [Vitis vinifera]	CBI15128	6.89623e-115	78	419.083
Contig2144	ap2 domain-containing transcription factor	2206	gi|118483152|gb|ABK93482.1|unknown [Populus trichocarpa]	ABK93482	3.83617e-143	68	513.842
Contig2145	inducer of cbf expression 1	1487	gi|325976998|gb|ADZ48234.1|ICE-like protein [Corylus heterophylla]	ADZ48234	1.13439e-113	75	415.231
Contig2147	early-responsive to dehydration stress protein	533	gi|255578298|ref|XP_002530016.1|conserved hypothetical protein [Ricinus communis] >gi|223530495|gb|EEF32378.1| conserved hypothetical protein [Ricinus communis]	XP_002530016	1.71279e-23	84	112.849
Contig2148	lectin-like protein kinase	2606	gi|225428360|ref|XP_002280067.1|PREDICTED: hypothetical protein [Vitis vinifera]	XP_002280067	0	73	747.273
Contig2149	vacuolar atp synthase 16 kda proteolipid subunit	1015	gi|312232181|gb|ADQ53511.1|VAH protein [Phyllostachys edulis]	ADQ53511	2.95496e-58	100	230.335
Contig2150	vacuolar atp synthase 16 kda proteolipid subunit	900	gi|312232181|gb|ADQ53511.1|VAH protein [Phyllostachys edulis]	ADQ53511	3.29991e-55	99	219.935
Contig2151	tmv resistance protein	3365	gi|255563202|ref|XP_002522604.1|leucine-rich repeat containing protein, putative [Ricinus communis] >gi|223538080|gb|EEF39691.1| leucine-rich repeat containing protein, putative [Ricinus communis]	XP_002522604	6.02798e-112	67	157.532
Contig2152	nramp transporter	2338	gi|255567945|ref|XP_002524950.1|natural resistance-associated macrophage protein, putative [Ricinus communis] >gi|223535785|gb|EEF37447.1| natural resistance-associated macrophage protein, putative [Ricinus communis]	XP_002524950	0	92	858.21
Contig2155	protein	2531	gi|225427387|ref|XP_002262674.1|PREDICTED: hypothetical protein [Vitis vinifera] >gi|296088380|emb|CBI37371.3| unnamed protein product [Vitis vinifera]	XP_002262674	0	84	1025.39
Contig2157	fused signal recognition particle receptor	1417	gi|225453710|ref|XP_002269433.1|PREDICTED: hypothetical protein [Vitis vinifera] >gi|296089055|emb|CBI38758.3| unnamed protein product [Vitis vinifera]	XP_002269433	2.48874e-163	88	580.096
Contig2159	casein kinase 2 subunit beta	1627	gi|225453309|ref|XP_002269020.1|PREDICTED: hypothetical protein isoform 1 [Vitis vinifera] >gi|297734650|emb|CBI16701.3| unnamed protein product [Vitis vinifera]	XP_002269020	5.1693e-123	90	446.432
Contig2160	protein	1798	gi|224099669|ref|XP_002311572.1|predicted protein [Populus trichocarpa] >gi|222851392|gb|EEE88939.1| predicted protein [Populus trichocarpa]	XP_002311572	3.74159e-178	93	629.787
Contig2161	saur family protein	951	gi|255631024|gb|ACU15876.1|unknown [Glycine max]	ACU15876	3.50283e-42	88	176.792
Contig2162	homeobox-leucine zipper family protein	2173	gi|296083843|emb|CBI24231.3|unnamed protein product [Vitis vinifera]	CBI24231	1.06332e-129	63	469.159
Contig2163	hypothetical protein VITISV_020397 [Vitis vinifera]	674	gi|147802173|emb|CAN77253.1|hypothetical protein VITISV_020397 [Vitis vinifera]	CAN77253	2.13814e-08	70	44.2838
Contig2164	small heat-shock	810	gi|255563645|ref|XP_002522824.1|small heat-shock protein, putative [Ricinus communis] >gi|223537908|gb|EEF39522.1| small heat-shock protein, putative [Ricinus communis]	XP_002522824	2.38497e-51	84	206.838
Contig2165	holliday junction resolvase	892	gi|255573708|ref|XP_002527775.1|hydrolase, acting on ester bonds, putative [Ricinus communis] >gi|223532810|gb|EEF34585.1| hydrolase, acting on ester bonds, putative [Ricinus communis]	XP_002527775	1.11553e-51	87	169.859
Contig2166	dead deah box helicase	3292	gi|296082243|emb|CBI21248.3|unnamed protein product [Vitis vinifera]	CBI21248	5.64136e-173	95	613.609
Contig2167	protein	1207	gi|255553875|ref|XP_002517978.1|formiminotransferase-cyclodeaminase, putative [Ricinus communis] >gi|223542960|gb|EEF44496.1| formiminotransferase-cyclodeaminase, putative [Ricinus communis]	XP_002517978	3.90993e-143	91	512.686
Contig2168	protein	1319	gi|224066549|ref|XP_002302131.1|predicted protein [Populus trichocarpa] >gi|222843857|gb|EEE81404.1| predicted protein [Populus trichocarpa]	XP_002302131	5.41474e-24	52	117.087
Contig2170	protein	1224	gi|255577938|ref|XP_002529841.1|calcium ion binding protein, putative [Ricinus communis] >gi|223530669|gb|EEF32542.1| calcium ion binding protein, putative [Ricinus communis]	XP_002529841	2.00468e-78	75	297.745
Contig2171	ubiquitin-associated ts-n domain-containing protein	2005	gi|225463067|ref|XP_002268993.1|PREDICTED: hypothetical protein [Vitis vinifera] >gi|296084548|emb|CBI25569.3| unnamed protein product [Vitis vinifera]	XP_002268993	0	80	677.552
Contig2172	caffeic acid 3-o-methyltransferase	1037	gi|225426518|ref|XP_002271830.1|PREDICTED: hypothetical protein [Vitis vinifera]	XP_002271830	1.31483e-93	76	347.821
Contig2177	centromere microtubule binding protein	821	gi|225440338|ref|XP_002270073.1|PREDICTED: hypothetical protein [Vitis vinifera]	XP_002270073	4.06676e-14	91	83.1889
Contig2178	protein	942	gi|224065210|ref|XP_002301718.1|predicted protein [Populus trichocarpa] >gi|222843444|gb|EEE80991.1| predicted protein [Populus trichocarpa]	XP_002301718	2.91534e-41	83	173.711
Contig2180	sh3 domain-containing protein	4049	gi|296082554|emb|CBI21559.3|unnamed protein product [Vitis vinifera]	CBI21559	0	88	1783.46
Contig2181	uncharacterized protein	4020	gi|255556820|ref|XP_002519443.1|conserved hypothetical protein [Ricinus communis] >gi|223541306|gb|EEF42857.1| conserved hypothetical protein [Ricinus communis]	XP_002519443	0	89	2040
Contig2182	uncharacterized protein	1418	gi|225445424|ref|XP_002285038.1|PREDICTED: hypothetical protein [Vitis vinifera]	XP_002285038	9.62945e-95	70	283.493
Contig2183	chaperonin 60	2125	gi|255554262|ref|XP_002518171.1|chaperonin-60kD, ch60, putative [Ricinus communis] >gi|223542767|gb|EEF44304.1| chaperonin-60kD, ch60, putative [Ricinus communis]	XP_002518171	0	97	987.638
Contig2184	auxin response factor 10	1110	gi|225435334|ref|XP_002282437.1|PREDICTED: hypothetical protein [Vitis vinifera]	XP_002282437	1.28331e-81	79	308.145
Contig2185	auxin response	593	gi|225435334|ref|XP_002282437.1|PREDICTED: hypothetical protein [Vitis vinifera]	XP_002282437	5.87088e-83	86	310.842
Contig2186	lipid transfer	982	gi|224072586|ref|XP_002303794.1|predicted protein [Populus trichocarpa] >gi|222841226|gb|EEE78773.1| predicted protein [Populus trichocarpa]	XP_002303794	6.53043e-39	75	166.007
Contig2187	alpha- -glucan-protein synthase	704	gi|224112088|ref|XP_002316078.1|predicted protein [Populus trichocarpa] >gi|222865118|gb|EEF02249.1| predicted protein [Populus trichocarpa]	XP_002316078	1.0412e-83	91	313.923
Contig2188	reversibly glycosylated polypeptide	770	gi|224112088|ref|XP_002316078.1|predicted protein [Populus trichocarpa] >gi|222865118|gb|EEF02249.1| predicted protein [Populus trichocarpa]	XP_002316078	1.61768e-131	97	473.011
Contig2189	protein	1691	gi|225464223|ref|XP_002266289.1|PREDICTED: hypothetical protein [Vitis vinifera] >gi|297744302|emb|CBI37272.3| unnamed protein product [Vitis vinifera]	XP_002266289	3.81085e-60	85	237.654
Contig2190	at4g16490-like protein	1318	gi|255574637|ref|XP_002528228.1|ubiquitin-protein ligase, putative [Ricinus communis] >gi|223532345|gb|EEF34143.1| ubiquitin-protein ligase, putative [Ricinus communis]	XP_002528228	3.49159e-156	87	556.214
Contig2191	at4g16490-like protein	2504	gi|255574637|ref|XP_002528228.1|ubiquitin-protein ligase, putative [Ricinus communis] >gi|223532345|gb|EEF34143.1| ubiquitin-protein ligase, putative [Ricinus communis]	XP_002528228	5.96234e-172	83	609.757
Contig2192	pyruvate kinase	2522	gi|225432854|ref|XP_002279975.1|PREDICTED: hypothetical protein [Vitis vinifera]	XP_002279975	0	89	937.947
Contig2193	sec20 family protein	1740	gi|255574857|ref|XP_002528335.1|Vesicle transport protein SEC20, putative [Ricinus communis] >gi|223532203|gb|EEF34007.1| Vesicle transport protein SEC20, putative [Ricinus communis]	XP_002528335	4.21753e-78	82	297.36
Contig2194	abc1 family protein	3665	gi|255574137|ref|XP_002527984.1|Ubiquinone biosynthesis protein coq-8, putative [Ricinus communis] >gi|223532610|gb|EEF34396.1| Ubiquinone biosynthesis protein coq-8, putative [Ricinus communis]	XP_002527984	0	85	1354.73
Contig2195	protein	1337	gi|225469424|ref|XP_002265684.1|PREDICTED: hypothetical protein [Vitis vinifera]	XP_002265684	4.99637e-25	85	120.553
Contig2197	cyclin dependent kinase a	1412	gi|297744790|emb|CBI38058.3|unnamed protein product [Vitis vinifera]	CBI38058	2.40145e-150	94	536.954
Contig2198	lung seven transmembrane	1541	gi|307136090|gb|ADN33938.1|seven transmembrane receptor [Cucumis melo subsp. melo]	ADN33938	2.76447e-179	91	633.254
Contig2199	calnexin 1	2242	gi|56744207|dbj|BAD81043.1|calnexin [Glycine max]	BAD81043	0	88	672.929
Contig2200	protein	1102	gi|255547652|ref|XP_002514883.1|conserved hypothetical protein [Ricinus communis] >gi|223545934|gb|EEF47437.1| conserved hypothetical protein [Ricinus communis]	XP_002514883	5.80551e-42	62	176.407
Contig2201	mitochondrial processing peptidase alpha	1966	gi|225445041|ref|XP_002283310.1|PREDICTED: hypothetical protein [Vitis vinifera] >gi|297738729|emb|CBI27974.3| unnamed protein product [Vitis vinifera]	XP_002283310	0	87	746.888
Contig2202	sit4 phosphatase-associated-like protein	3008	gi|225444025|ref|XP_002281685.1|PREDICTED: hypothetical protein [Vitis vinifera]	XP_002281685	0	81	957.207
Contig2204	chromatin remodeling complex subunit	1848	gi|224061835|ref|XP_002300622.1|chromatin remodeling complex subunit [Populus trichocarpa] >gi|222842348|gb|EEE79895.1| chromatin remodeling complex subunit [Populus trichocarpa]	XP_002300622	5.46693e-148	74	529.635
Contig2205	receptor protein kinase	2671	gi|225435226|ref|XP_002282125.1|PREDICTED: hypothetical protein [Vitis vinifera]	XP_002282125	0	78	1016.53
Contig2206	fgfr1 oncogene	1204	gi|255565888|ref|XP_002523933.1|FGFR1 oncogene partner, putative [Ricinus communis] >gi|223536863|gb|EEF38502.1| FGFR1 oncogene partner, putative [Ricinus communis]	XP_002523933	7.14782e-121	89	438.728
Contig2209	unknown [Glycine max]	354	gi|255640191|gb|ACU20386.1|unknown [Glycine max]	ACU20386	1.4642e-07	83	59.6918
Contig2211	serine threonine protein	447	gi|147841871|emb|CAN78098.1|hypothetical protein VITISV_040388 [Vitis vinifera]	CAN78098	1.22962e-46	78	189.504
Contig2212	serine threonine protein	851	gi|255560213|ref|XP_002521124.1|serine/threonine protein kinase, putative [Ricinus communis] >gi|223539693|gb|EEF41275.1| serine/threonine protein kinase, putative [Ricinus communis]	XP_002521124	3.31958e-38	58	163.31
Contig2213	negative regulator of the pho	1407	gi|225468175|ref|XP_002269561.1|PREDICTED: hypothetical protein [Vitis vinifera]	XP_002269561	2.56977e-136	78	490.345
Contig2215	protein	2214	gi|255576916|ref|XP_002529343.1|Nodulation receptor kinase precursor, putative [Ricinus communis] >gi|223531163|gb|EEF33010.1| Nodulation receptor kinase precursor, putative [Ricinus communis]	XP_002529343	0	87	784.252
Contig2216	vq motif-containing protein	1186	gi|224096195|ref|XP_002310570.1|predicted protein [Populus trichocarpa] >gi|222853473|gb|EEE91020.1| predicted protein [Populus trichocarpa]	XP_002310570	2.45629e-41	59	174.481
Contig2217	hydroxyproline-rich glycoprotein family protein	1605	gi|225459071|ref|XP_002283770.1|PREDICTED: hypothetical protein [Vitis vinifera] >gi|302142075|emb|CBI19278.3| unnamed protein product [Vitis vinifera]	XP_002283770	6.54448e-54	55	216.853
Contig2218	wound-induced protein	1034	gi|148807205|gb|ABR13312.1|putative wound-induced protein [Prunus dulcis]	ABR13312	8.08654e-27	88	125.946
Contig2219	protein	1576	gi|147810042|emb|CAN69364.1|hypothetical protein VITISV_006045 [Vitis vinifera]	CAN69364	1.91121e-66	79	258.455
Contig2221	af120335_1 transposase	1464	gi|225437390|ref|XP_002267963.1|PREDICTED: hypothetical protein [Vitis vinifera]	XP_002267963	4.05346e-105	72	277.33
Contig2222	protein	936	gi|225452101|ref|XP_002284159.1|PREDICTED: hypothetical protein [Vitis vinifera]	XP_002284159	8.14079e-28	64	129.028
Contig2223	protein	3069	gi|297735464|emb|CBI17904.3|unnamed protein product [Vitis vinifera]	CBI17904	0	83	857.825
Contig2224	uncharacterized protein	1162	gi|297808277|ref|XP_002872022.1|hypothetical protein ARALYDRAFT_489143 [Arabidopsis lyrata subsp. lyrata] >gi|297317859|gb|EFH48281.1| hypothetical protein ARALYDRAFT_489143 [Arabidopsis lyrata subsp. lyrata]	XP_002872022	5.15704e-20	91	103.605
Contig2225	protein	1203	gi|302398811|gb|ADL36700.1|GRF domain class transcription factor [Malus x domestica]	ADL36700	5.56247e-65	86	253.062
Contig2230	heat shock protein	532	gi|255557807|ref|XP_002519933.1|heat-shock protein, putative [Ricinus communis] >gi|223540979|gb|EEF42537.1| heat-shock protein, putative [Ricinus communis]	XP_002519933	3.67017e-42	90	174.866
Contig2231	aminophospholipid atpase	940	gi|224100569|ref|XP_002311927.1|aminophospholipid ATPase [Populus trichocarpa] >gi|222851747|gb|EEE89294.1| aminophospholipid ATPase [Populus trichocarpa]	XP_002311927	1.90859e-101	90	373.629
Contig2232	beta chain	1603	gi|255537427|ref|XP_002509780.1|tubulin beta chain, putative [Ricinus communis] >gi|223549679|gb|EEF51167.1| tubulin beta chain, putative [Ricinus communis]	XP_002509780	0	99	827.78
Contig2234	protein	547	gi|224148724|ref|XP_002336701.1|predicted protein [Populus trichocarpa] >gi|222836553|gb|EEE74960.1| predicted protein [Populus trichocarpa]	XP_002336701	8.72132e-53	86	210.305
Contig2235	protein	572	gi|224077362|ref|XP_002335799.1|predicted protein [Populus trichocarpa] >gi|222834872|gb|EEE73321.1| predicted protein [Populus trichocarpa]	XP_002335799	1.08891e-51	88	206.838
Contig2236	atp binding	1675	gi|255553221|ref|XP_002517653.1|ATP binding protein, putative [Ricinus communis] >gi|223543285|gb|EEF44817.1| ATP binding protein, putative [Ricinus communis]	XP_002517653	2.00471e-162	91	577.4
Contig2238	mrna splicing	2327	gi|297739347|emb|CBI29337.3|unnamed protein product [Vitis vinifera]	CBI29337	1.0782e-143	71	515.768
Contig2239	uroporphyrinogen iii synthase	1430	gi|224137378|ref|XP_002327111.1|predicted protein [Populus trichocarpa] >gi|222835426|gb|EEE73861.1| predicted protein [Populus trichocarpa]	XP_002327111	2.56617e-99	84	367.466
Contig2240	glutathione reductase	1609	gi|255559935|ref|XP_002520986.1|glutathione reductase, putative [Ricinus communis] >gi|223539823|gb|EEF41403.1| glutathione reductase, putative [Ricinus communis]	XP_002520986	0	95	738.028
Contig2241	btb poz-like protein	968	gi|330930428|ref|XP_003303028.1|hypothetical protein PTT_15051 [Pyrenophora teres f. teres 0-1] >gi|311321250|gb|EFQ88863.1| hypothetical protein PTT_15051 [Pyrenophora teres f. teres 0-1]	XP_003303028	2.0966e-66	99	257.299
Contig2242	uncharacterized protein	1031	gi|225449106|ref|XP_002276752.1|PREDICTED: hypothetical protein [Vitis vinifera] >gi|296086048|emb|CBI31489.3| unnamed protein product [Vitis vinifera]	XP_002276752	1.64322e-96	81	357.451
Contig2243	uncharacterized protein	1302	gi|255587523|ref|XP_002534301.1|conserved hypothetical protein [Ricinus communis] >gi|223525545|gb|EEF28083.1| conserved hypothetical protein [Ricinus communis]	XP_002534301	1.84146e-117	82	427.557
Contig2244	protein tify 6b	1233	gi|224118606|ref|XP_002317862.1|predicted protein [Populus trichocarpa] >gi|222858535|gb|EEE96082.1| predicted protein [Populus trichocarpa]	XP_002317862	1.11241e-76	62	291.967
Contig2248	uncharacterized protein	613	gi|255579343|ref|XP_002530516.1|conserved hypothetical protein [Ricinus communis] >gi|223529920|gb|EEF31848.1| conserved hypothetical protein [Ricinus communis]	XP_002530516	9.26577e-13	80	77.7962
Contig2249	uncharacterized protein	804	gi|224125562|ref|XP_002329835.1|predicted protein [Populus trichocarpa] >gi|222870897|gb|EEF08028.1| predicted protein [Populus trichocarpa]	XP_002329835	3.42372e-18	76	96.6709
Contig2250	ubiquitin-fold modifier 1	781	gi|255627345|gb|ACU14017.1|unknown [Glycine max]	ACU14017	6.09901e-41	98	172.17
Contig2251	late embryogenesis abundant domain-containing protein	2138	gi|240254706|gb|ACS49840.1|seed biotinylated protein 68 kDa isoform [Glycine max]	ACS49840	5.11067e-52	47	211.075
Contig2252	uncharacterized protein	715	gi|255542239|ref|XP_002512183.1|conserved hypothetical protein [Ricinus communis] >gi|223548727|gb|EEF50217.1| conserved hypothetical protein [Ricinus communis]	XP_002512183	4.76472e-39	92	165.622
Contig2253	protein	2330	gi|225430794|ref|XP_002270711.1|PREDICTED: hypothetical protein [Vitis vinifera]	XP_002270711	1.03209e-69	91	270.011
Contig2254	predicted protein [Populus trichocarpa]	2134	gi|224093906|ref|XP_002310042.1|predicted protein [Populus trichocarpa] >gi|222852945|gb|EEE90492.1| predicted protein [Populus trichocarpa]	XP_002310042	6.74065e-12	43	77.7962
Contig2255	glucosyl transferase	1692	gi|147864249|emb|CAN83016.1|hypothetical protein VITISV_041695 [Vitis vinifera]	CAN83016	6.33704e-156	75	555.829
Contig2256	ap2 erf domain-containing transcription factor	628	gi|224098934|ref|XP_002311323.1|AP2/ERF domain-containing transcription factor [Populus trichocarpa] >gi|222851143|gb|EEE88690.1| AP2/ERF domain-containing transcription factor [Populus trichocarpa]	XP_002311323	1.36026e-22	68	70.8626
Contig2257	ap2 erf domain-containing transcription factor	880	gi|255578300|ref|XP_002530017.1|conserved hypothetical protein [Ricinus communis] >gi|223530496|gb|EEF32379.1| conserved hypothetical protein [Ricinus communis]	XP_002530017	9.18639e-55	63	218.394
Contig2258	conserved hypothetical protein [Ricinus communis]	1205	gi|255558924|ref|XP_002520485.1|conserved hypothetical protein [Ricinus communis] >gi|223540327|gb|EEF41898.1| conserved hypothetical protein [Ricinus communis]	XP_002520485	1.93858e-17	52	95.1301
Contig2259	protein	2534	gi|224134268|ref|XP_002327797.1|predicted protein [Populus trichocarpa] >gi|222836882|gb|EEE75275.1| predicted protein [Populus trichocarpa]	XP_002327797	0	71	544.658
Contig2260	protein	2665	gi|224066321|ref|XP_002302082.1|predicted protein [Populus trichocarpa] >gi|222843808|gb|EEE81355.1| predicted protein [Populus trichocarpa]	XP_002302082	0	72	806.594
Contig2261	rna recognition motif-containing protein	2371	gi|296081053|emb|CBI18334.3|unnamed protein product [Vitis vinifera]	CBI18334	1.00339e-104	57	386.341
Contig2262	nucleic acid binding	782	gi|224098312|ref|XP_002311150.1|predicted protein [Populus trichocarpa] >gi|222850970|gb|EEE88517.1| predicted protein [Populus trichocarpa]	XP_002311150	3.02691e-40	64	169.859
Contig2263	protein	1197	gi|224127466|ref|XP_002320081.1|predicted protein [Populus trichocarpa] >gi|222860854|gb|EEE98396.1| predicted protein [Populus trichocarpa]	XP_002320081	2.52856e-110	81	403.675
Contig2264	protein	1348	gi|255546517|ref|XP_002514318.1|conserved hypothetical protein [Ricinus communis] >gi|223546774|gb|EEF48272.1| conserved hypothetical protein [Ricinus communis]	XP_002514318	3.56122e-87	74	327.02
Contig2265	phosphatidylinositol-4-phosphate 5-kinase	1703	gi|225459507|ref|XP_002284432.1|PREDICTED: hypothetical protein [Vitis vinifera]	XP_002284432	4.70047e-175	89	619.387
Contig2266	auxin response factor 9	2920	gi|255555629|ref|XP_002518850.1|hypothetical protein RCOM_1311830 [Ricinus communis] >gi|223541837|gb|EEF43383.1| hypothetical protein RCOM_1311830 [Ricinus communis]	XP_002518850	0	78	904.82
Contig2267	ring u-box domain-containing protein	2021	gi|296086038|emb|CBI31479.3|unnamed protein product [Vitis vinifera]	CBI31479	6.60869e-94	55	350.132
Contig2268	serine protease-like protein	2331	gi|255575263|ref|XP_002528535.1|Cucumisin precursor, putative [Ricinus communis] >gi|223532037|gb|EEF33847.1| Cucumisin precursor, putative [Ricinus communis]	XP_002528535	0	88	1124.77
Contig2269	mrna capping enzyme family protein	3025	gi|225440606|ref|XP_002277969.1|PREDICTED: similar to mRNA capping enzyme family protein [Vitis vinifera] >gi|297740251|emb|CBI30433.3| unnamed protein product [Vitis vinifera]	XP_002277969	0	86	1028.08
Contig2270	mrna capping enzyme family protein	787	gi|255573885|ref|XP_002527861.1|mRNA capping enzyme, putative [Ricinus communis] >gi|223532712|gb|EEF34492.1| mRNA capping enzyme, putative [Ricinus communis]	XP_002527861	5.82755e-23	77	112.464
Contig2271	myb family transcription factor	1566	gi|225468749|ref|XP_002274350.1|PREDICTED: hypothetical protein [Vitis vinifera] >gi|225469368|ref|XP_002262939.1| PREDICTED: hypothetical protein [Vitis vinifera]	XP_002274350	9.91535e-116	80	422.165
Contig2272	cyclin-dependent kinase f-1	1679	gi|224143576|ref|XP_002325003.1|predicted protein [Populus trichocarpa] >gi|222866437|gb|EEF03568.1| predicted protein [Populus trichocarpa]	XP_002325003	3.19347e-176	78	623.239
Contig2273	cyclin-dependent kinase f-1	1650	gi|224143576|ref|XP_002325003.1|predicted protein [Populus trichocarpa] >gi|222866437|gb|EEF03568.1| predicted protein [Populus trichocarpa]	XP_002325003	0	79	642.499
Contig2274	protein	1574	gi|57471999|gb|AAW51125.1|putative alcohol acyl-transferases [Cucumis melo]	AAW51125	1.61655e-174	80	617.461
Contig2276	btb and taz domain protein 4	1891	gi|225438992|ref|XP_002284407.1|PREDICTED: hypothetical protein [Vitis vinifera] >gi|296087324|emb|CBI33698.3| unnamed protein product [Vitis vinifera]	XP_002284407	4.91928e-128	80	463.381
Contig2277	sentrin sumo-specific	958	gi|297733618|emb|CBI14865.3|unnamed protein product [Vitis vinifera]	CBI14865	5.23207e-78	72	295.819
Contig2278	nucleosome assembly protein 1 2	1593	gi|255647946|gb|ACU24430.1|unknown [Glycine max]	ACU24430	7.75467e-124	90	449.129
Contig2280	protein	1264	gi|224058963|ref|XP_002299666.1|predicted protein [Populus trichocarpa] >gi|222846924|gb|EEE84471.1| predicted protein [Populus trichocarpa]	XP_002299666	5.28538e-122	88	442.58
Contig2281	protein	2688	gi|255564601|ref|XP_002523295.1|Spotted leaf protein, putative [Ricinus communis] >gi|223537383|gb|EEF39011.1| Spotted leaf protein, putative [Ricinus communis]	XP_002523295	0	75	801.971
Contig2282	p-loop containing nucleoside triphosphate hydrolase-like protein	1368	gi|297836963|ref|XP_002886363.1|AAA-type ATPase family protein [Arabidopsis lyrata subsp. lyrata] >gi|297332204|gb|EFH62622.1| AAA-type ATPase family protein [Arabidopsis lyrata subsp. lyrata]	XP_002886363	4.14712e-112	68	225.328
Contig2284	uncharacterized protein	1066	gi|224102631|ref|XP_002312755.1|predicted protein [Populus trichocarpa] >gi|222852575|gb|EEE90122.1| predicted protein [Populus trichocarpa]	XP_002312755	1.88985e-42	75	177.948
Contig2286	aspartic proteinase asp1	1520	gi|225462334|ref|XP_002265771.1|PREDICTED: hypothetical protein [Vitis vinifera]	XP_002265771	1.04259e-138	70	498.434
Contig2287	uncharacterized protein	1165	gi|147800088|emb|CAN70933.1|hypothetical protein VITISV_032482 [Vitis vinifera]	CAN70933	2.72026e-53	89	214.157
Contig2288	glycerophosphoryl diester phosphodiesterase family protein	1306	gi|224053531|ref|XP_002297859.1|predicted protein [Populus trichocarpa] >gi|222845117|gb|EEE82664.1| predicted protein [Populus trichocarpa]	XP_002297859	1.15201e-135	79	488.034
Contig2289	heat shock protein 70 -interacting	810	gi|255584994|ref|XP_002533208.1|heat shock protein 70 (HSP70)-interacting protein, putative [Ricinus communis] >gi|223526984|gb|EEF29179.1| heat shock protein 70 (HSP70)-interacting protein, putative [Ricinus communis]	XP_002533208	6.65911e-78	96	295.049
Contig2290	double-stranded rna binding	1109	gi|296087161|emb|CBI33535.3|unnamed protein product [Vitis vinifera]	CBI33535	1.13507e-61	61	241.891
Contig2293	glutamate-gated kainate-type ion channel receptor subunit 5	492	gi|158828193|gb|ABW81071.1|unknown [Cleome spinosa]	ABW81071	2.2391e-32	73	142.124
Contig2294	glutamate-gated kainate-type ion channel receptor subunit 5	519	gi|255548642|ref|XP_002515377.1|glutamate receptor 2 plant, putative [Ricinus communis] >gi|223545321|gb|EEF46826.1| glutamate receptor 2 plant, putative [Ricinus communis]	XP_002515377	3.32814e-53	78	211.46
Contig2295	uncharacterized protein	996	gi|225452302|ref|XP_002272261.1|PREDICTED: hypothetical protein [Vitis vinifera] >gi|296087589|emb|CBI34845.3| unnamed protein product [Vitis vinifera]	XP_002272261	4.50731e-27	67	126.716
Contig2297	f-box family protein	1490	gi|224133552|ref|XP_002327623.1|predicted protein [Populus trichocarpa] >gi|118482853|gb|ABK93341.1| unknown [Populus trichocarpa] >gi|222836708|gb|EEE75101.1| predicted protein [Populus trichocarpa]	XP_002327623	2.56985e-65	57	254.603
Contig2298	presenilin enhancer 2	1019	gi|224080967|ref|XP_002306247.1|predicted protein [Populus trichocarpa] >gi|222855696|gb|EEE93243.1| predicted protein [Populus trichocarpa]	XP_002306247	2.52e-49	84	200.675
Contig2300	n2227-like domain-containing protein	1342	gi|296089545|emb|CBI39364.3|unnamed protein product [Vitis vinifera]	CBI39364	4.39333e-146	77	522.702
Contig2301	n2227-like domain-containing protein	1616	gi|296089545|emb|CBI39364.3|unnamed protein product [Vitis vinifera]	CBI39364	1.92217e-162	78	577.4
Contig2302	alpha- -glucosyltransferase	2372	gi|240254647|ref|NP_181994.5|alpha-1,3-glucosyltransferase [Arabidopsis thaliana] >gi|322510137|sp|O80505.3|ALG8_ARATH RecName: Full=Probable dolichyl pyrophosphate Glc1Man9GlcNAc2 alpha-1,3-glucosyltransferase; AltName: Full=Asparagine-linked glycosylation protein 8 homolog; AltName: Full=Dolichyl-P-Glc:Glc1Man9GlcNAc2-PP-dolichyl glucosyltransferase >gi|330255358|gb|AEC10452.1| alpha-1,3-glucos…	NP_181994	0	86	729.554
Contig2303	autophagy 3	1388	gi|224071495|ref|XP_002303487.1|predicted protein [Populus trichocarpa] >gi|222840919|gb|EEE78466.1| predicted protein [Populus trichocarpa]	XP_002303487	4.73391e-26	67	124.02
Contig2304	protein phosphatase	2183	gi|255538578|ref|XP_002510354.1|protein phosphatase 2c, putative [Ricinus communis] >gi|223551055|gb|EEF52541.1| protein phosphatase 2c, putative [Ricinus communis]	XP_002510354	8.92334e-177	75	625.55
Contig2305	latex-abundant protein	1741	gi|255555582|ref|XP_002518827.1|caspase, putative [Ricinus communis] >gi|223542000|gb|EEF43545.1| caspase, putative [Ricinus communis]	XP_002518827	1.11961e-163	83	581.637
Contig2306	late embryogenesis abundant group 2	1510	gi|255585293|ref|XP_002533345.1|Late embryogenesis abundant protein Lea14-A, putative [Ricinus communis] >gi|223526810|gb|EEF29030.1| Late embryogenesis abundant protein Lea14-A, putative [Ricinus communis]	XP_002533345	6.27275e-136	94	489.189
Contig2307	ring u-box domain-containing protein	2074	gi|113205448|gb|ABI34400.1|Putative mandelonitrile lyase, related [Solanum demissum]	ABI34400	1.25713e-63	67	249.595
Contig2308	mitochondrial carrier	1555	gi|225454448|ref|XP_002276620.1|PREDICTED: hypothetical protein [Vitis vinifera]	XP_002276620	5.1539e-149	80	532.717
Contig2309	kh domain-containing protein	2818	gi|225460121|ref|XP_002277528.1|PREDICTED: hypothetical protein [Vitis vinifera]	XP_002277528	0	68	749.969
Contig2310	reverse transcriptase	419	gi|147833383|emb|CAN66235.1|hypothetical protein VITISV_023373 [Vitis vinifera]	CAN66235	9.17657e-58	84	226.483
Contig2312	alpha beta fold family protein	1091	gi|118487745|gb|ABK95696.1|unknown [Populus trichocarpa]	ABK95696	1.93308e-90	82	337.421
Contig2313	spl1-related2 protein	4184	gi|225457689|ref|XP_002273784.1|PREDICTED: hypothetical protein [Vitis vinifera]	XP_002273784	0	78	1296.95
Contig2314	fzo-like protein	3241	gi|225436930|ref|XP_002275196.1|PREDICTED: hypothetical protein [Vitis vinifera] >gi|296086702|emb|CBI32337.3| unnamed protein product [Vitis vinifera]	XP_002275196	0	85	731.48
Contig2315	protein	1172	gi|224138384|ref|XP_002326589.1|predicted protein [Populus trichocarpa] >gi|222833911|gb|EEE72388.1| predicted protein [Populus trichocarpa]	XP_002326589	1.45746e-46	74	191.815
Contig2316	protein transport protein	1276	gi|255582802|ref|XP_002532175.1|Protein transport protein SFT2, putative [Ricinus communis] >gi|223528143|gb|EEF30212.1| Protein transport protein SFT2, putative [Ricinus communis]	XP_002532175	6.87691e-69	86	266.159
Contig2317	rna recognition motif-containing protein	3191	gi|225427688|ref|XP_002274081.1|PREDICTED: hypothetical protein [Vitis vinifera]	XP_002274081	0	70	997.268
Contig2318	protein	1274	gi|225454823|ref|XP_002277184.1|PREDICTED: hypothetical protein [Vitis vinifera]	XP_002277184	6.62192e-72	74	276.174
Contig2319	mitochondrial substrate carrier family protein	1779	gi|225459306|ref|XP_002284152.1|PREDICTED: hypothetical protein [Vitis vinifera]	XP_002284152	4.12018e-145	77	520.005
Contig2320	snare associated golgi protein family	1463	gi|224071615|ref|XP_002303542.1|predicted protein [Populus trichocarpa] >gi|222840974|gb|EEE78521.1| predicted protein [Populus trichocarpa]	XP_002303542	1.6994e-21	58	108.997
Contig2321	grip and coiled-coil domain-containing	2602	gi|224124296|ref|XP_002329988.1|predicted protein [Populus trichocarpa] >gi|222871413|gb|EEF08544.1| predicted protein [Populus trichocarpa]	XP_002329988	1.3994e-38	46	166.777
Contig2322	calmodulin	513	gi|224130654|ref|XP_002328343.1|predicted protein [Populus trichocarpa] >gi|222838058|gb|EEE76423.1| predicted protein [Populus trichocarpa]	XP_002328343	2.87335e-54	89	214.927
Contig2323	protein	615	gi|224130654|ref|XP_002328343.1|predicted protein [Populus trichocarpa] >gi|222838058|gb|EEE76423.1| predicted protein [Populus trichocarpa]	XP_002328343	9.1154e-53	88	210.69
Contig2324	thioesterase family protein	593	gi|255632270|gb|ACU16493.1|unknown [Glycine max]	ACU16493	6.76405e-55	90	217.624
Contig2325	cinnamoyl- reductase	1931	gi|225465312|ref|XP_002269382.1|PREDICTED: hypothetical protein [Vitis vinifera] >gi|297739432|emb|CBI29614.3| unnamed protein product [Vitis vinifera]	XP_002269382	1.36927e-141	88	508.449
Contig2326	protein	932	gi|255630943|gb|ACU15834.1|unknown [Glycine max]	ACU15834	1.20417e-55	76	221.476
Contig2327	protein	3712	gi|224053847|ref|XP_002298009.1|predicted protein [Populus trichocarpa] >gi|222845267|gb|EEE82814.1| predicted protein [Populus trichocarpa]	XP_002298009	0	76	1338.94
Contig2328	cupin 4 family protein	2542	gi|225445982|ref|XP_002267031.1|PREDICTED: hypothetical protein [Vitis vinifera]	XP_002267031	0	67	558.525
Contig2329	uncharacterized protein	4285	gi|225437810|ref|XP_002282028.1|PREDICTED: hypothetical protein [Vitis vinifera] >gi|297744105|emb|CBI37075.3| unnamed protein product [Vitis vinifera]	XP_002282028	0	90	2065.04
Contig2330	protein	1580	gi|225458237|ref|XP_002282021.1|PREDICTED: hypothetical protein isoform 1 [Vitis vinifera] >gi|147856360|emb|CAN79636.1| hypothetical protein VITISV_014473 [Vitis vinifera] >gi|302142516|emb|CBI19719.3| unnamed protein product [Vitis vinifera]	XP_002282021	7.86623e-145	97	518.85
Contig2331	#NAME?	1646	gi|224100425|ref|XP_002311871.1|predicted protein [Populus trichocarpa] >gi|222851691|gb|EEE89238.1| predicted protein [Populus trichocarpa]	XP_002311871	0	84	676.011
Contig2333	predicted protein [Populus trichocarpa]	613	gi|224105511|ref|XP_002313837.1|predicted protein [Populus trichocarpa] >gi|222850245|gb|EEE87792.1| predicted protein [Populus trichocarpa]	XP_002313837	1.41302e-53	71	213.386
Contig2334	phosphoglycerate bisphosphoglycerate mutase family protein	1255	gi|224096790|ref|XP_002310737.1|predicted protein [Populus trichocarpa] >gi|222853640|gb|EEE91187.1| predicted protein [Populus trichocarpa]	XP_002310737	9.66218e-76	72	288.886
Contig2335	protein	1915	gi|297738654|emb|CBI27899.3|unnamed protein product [Vitis vinifera]	CBI27899	6.28191e-147	86	526.168
Contig2336	protein	702	gi|297738654|emb|CBI27899.3|unnamed protein product [Vitis vinifera]	CBI27899	3.59519e-68	89	262.307
Contig2337	sec14 cytosolic factor	1616	gi|225461961|ref|XP_002270197.1|PREDICTED: hypothetical protein [Vitis vinifera] >gi|296089941|emb|CBI39760.3| unnamed protein product [Vitis vinifera]	XP_002270197	3.29397e-146	86	523.472
Contig2338	vegetative storage	1213	gi|108862088|gb|ABA96198.2|pentatricopeptide, putative, expressed [Oryza sativa Japonica Group]	ABA96198	5.35764e-10	55	51.6026
Contig2339	50s ribosomal protein l13	1578	gi|302142820|emb|CBI20115.3|unnamed protein product [Vitis vinifera]	CBI20115	7.72583e-92	85	342.813
Contig2340	galactose oxidase kelch repeat-containing protein	1880	gi|225449698|ref|XP_002267817.1|PREDICTED: hypothetical protein [Vitis vinifera]	XP_002267817	0	86	716.457
Contig2341	protein kinase domain-containing protein	2430	gi|225423662|ref|XP_002276420.1|PREDICTED: hypothetical protein [Vitis vinifera]	XP_002276420	0	87	980.704
Contig2342	protein	755	gi|225460883|ref|XP_002277439.1|PREDICTED: similar to Stigma-specific protein Stig1 [Vitis vinifera]	XP_002277439	2.45354e-44	79	183.341
Contig2343	far-red impaired responsive family protein	864	gi|255572674|ref|XP_002527270.1|conserved hypothetical protein [Ricinus communis] >gi|223533363|gb|EEF35114.1| conserved hypothetical protein [Ricinus communis]	XP_002527270	7.71615e-83	84	311.612
Contig2345	cytidine deaminase	999	gi|162461371|ref|NP_001105964.1|cytidine deaminase2 [Zea mays] >gi|119394647|gb|ABL74485.1| putative cytidine deaminase [Zea mays] >gi|119394649|gb|ABL74486.1| putative cytidine deaminase [Zea mays]	NP_001105964	9.27335e-89	94	331.643
Contig2346	uncharacterized protein	2942	gi|298204584|emb|CBI23859.3|unnamed protein product [Vitis vinifera]	CBI23859	0	81	1066.6
Contig2347	s-adenosyl-l-methionine-dependent methyltransferase-like protein	2306	gi|147778971|emb|CAN71575.1|hypothetical protein VITISV_037193 [Vitis vinifera]	CAN71575	0	79	734.176
Contig2348	homeobox protein	2678	gi|224130112|ref|XP_002320755.1|predicted protein [Populus trichocarpa] >gi|222861528|gb|EEE99070.1| predicted protein [Populus trichocarpa]	XP_002320755	0	92	1301.19
Contig2349	glycosyl family 35 protein	3628	gi|255570250|ref|XP_002526085.1|glycogen phosphorylase, putative [Ricinus communis] >gi|223534582|gb|EEF36279.1| glycogen phosphorylase, putative [Ricinus communis]	XP_002526085	0	87	1430.62
Contig2350	protein	1740	gi|224120834|ref|XP_002318428.1|predicted protein [Populus trichocarpa] >gi|222859101|gb|EEE96648.1| predicted protein [Populus trichocarpa]	XP_002318428	1.38139e-129	78	468.389
Contig2351	cyclin d2	1142	gi|255579724|ref|XP_002530701.1|cyclin d, putative [Ricinus communis] >gi|223529757|gb|EEF31696.1| cyclin d, putative [Ricinus communis]	XP_002530701	5.8367e-69	76	266.159
Contig2352	protein	1176	gi|255560780|ref|XP_002521403.1|Monoglyceride lipase, putative [Ricinus communis] >gi|223539302|gb|EEF40893.1| Monoglyceride lipase, putative [Ricinus communis]	XP_002521403	9.91804e-136	84	488.034
Contig2353	protein	271	gi|217074130|gb|ACJ85425.1|unknown [Medicago truncatula]	ACJ85425	6.29077e-35	88	150.599
Contig2354	sumo protease	2169	gi|225432258|ref|XP_002275739.1|PREDICTED: hypothetical protein [Vitis vinifera]	XP_002275739	1.09592e-134	66	485.723
Contig2356	protein	2133	gi|255569189|ref|XP_002525563.1|protein with unknown function [Ricinus communis] >gi|223535142|gb|EEF36822.1| protein with unknown function [Ricinus communis]	XP_002525563	1.30569e-148	81	531.946
Contig2357	cyclin d1	2048	gi|225424764|ref|XP_002268394.1|PREDICTED: hypothetical protein [Vitis vinifera] >gi|296086502|emb|CBI32091.3| unnamed protein product [Vitis vinifera]	XP_002268394	1.53526e-122	82	445.277
Contig2358	cyclin d1	667	gi|225424764|ref|XP_002268394.1|PREDICTED: hypothetical protein [Vitis vinifera] >gi|296086502|emb|CBI32091.3| unnamed protein product [Vitis vinifera]	XP_002268394	2.62079e-78	85	295.819
Contig2359	myb domain-containing protein	1178	gi|328868109|gb|EGG16489.1|myb domain-containing protein [Dictyostelium fasciculatum]	EGG16489	1.42301e-41	73	175.252
Contig2360	lectin protein kinase family protein	2954	gi|224092482|ref|XP_002309629.1|predicted protein [Populus trichocarpa] >gi|222855605|gb|EEE93152.1| predicted protein [Populus trichocarpa]	XP_002309629	0	78	1072
Contig2361	rna binding	1772	gi|255577121|ref|XP_002529444.1|RNA binding protein, putative [Ricinus communis] >gi|223531060|gb|EEF32910.1| RNA binding protein, putative [Ricinus communis]	XP_002529444	4.07587e-44	60	184.496
Contig2362	chaperonin 10	662	gi|225435878|ref|XP_002264840.1|PREDICTED: hypothetical protein [Vitis vinifera] >gi|296083899|emb|CBI24287.3| unnamed protein product [Vitis vinifera]	XP_002264840	8.60568e-42	92	174.481
Contig2364	dna binding	2208	gi|225453632|ref|XP_002267819.1|PREDICTED: hypothetical protein, partial [Vitis vinifera]	XP_002267819	6.32369e-97	70	210.69
Contig2365	abc transporter a family member 1	2596	gi|224090097|ref|XP_002308937.1|ABC transporter family, cholesterol/phospholipid flippase [Populus trichocarpa] >gi|222854913|gb|EEE92460.1| ABC transporter family, cholesterol/phospholipid flippase [Populus trichocarpa]	XP_002308937	0	84	1287.71
Contig2366	type iif peroxiredoxin	1085	gi|255552287|ref|XP_002517188.1|peroxiredoxin, putative [Ricinus communis] >gi|223543823|gb|EEF45351.1| peroxiredoxin, putative [Ricinus communis]	XP_002517188	9.8618e-79	84	298.516
Contig2367	stearoyl-acyl-carrier protein desaturase	1389	gi|255547446|ref|XP_002514780.1|Acyl-[acyl-carrier-protein] desaturase, chloroplast precursor, putative [Ricinus communis] >gi|223545831|gb|EEF47334.1| Acyl-[acyl-carrier-protein] desaturase, chloroplast precursor, putative [Ricinus communis]	XP_002514780	0	89	638.262
Contig2369	flavin-containing monooxygenase-like protein	1777	gi|297840267|ref|XP_002888015.1|hypothetical protein ARALYDRAFT_475088 [Arabidopsis lyrata subsp. lyrata] >gi|297333856|gb|EFH64274.1| hypothetical protein ARALYDRAFT_475088 [Arabidopsis lyrata subsp. lyrata]	XP_002888015	3.83885e-151	74	540.036
Contig2370	transducin wd40 domain-containing protein	1734	gi|225443750|ref|XP_002265660.1|PREDICTED: hypothetical protein [Vitis vinifera]	XP_002265660	8.28422e-151	85	538.88
Contig2371	3 -5 exonuclease domain-containing protein	2168	gi|224123698|ref|XP_002330186.1|predicted protein [Populus trichocarpa] >gi|222871642|gb|EEF08773.1| predicted protein [Populus trichocarpa]	XP_002330186	6.45849e-111	77	406.757
Contig2372	mucin-like protein	1436	gi|297744903|emb|CBI38400.3|unnamed protein product [Vitis vinifera]	CBI38400	5.69806e-131	74	472.626
Contig2373	snf2 family dna-dependent atpase	2014	gi|297738311|emb|CBI27512.3|unnamed protein product [Vitis vinifera]	CBI27512	0	92	945.266
Contig2374	protein	1429	gi|225448441|ref|XP_002273682.1|PREDICTED: hypothetical protein isoform 1 [Vitis vinifera] >gi|297736603|emb|CBI25474.3| unnamed protein product [Vitis vinifera]	XP_002273682	2.0333e-96	80	357.836
Contig2375	uncharacterized protein	718	gi|297743025|emb|CBI35892.3|unnamed protein product [Vitis vinifera]	CBI35892	1.17677e-61	86	240.736
Contig2376	d-aminoacid aminotransferase-like plp-dependent enzyme-like protein	1547	gi|296086080|emb|CBI31521.3|unnamed protein product [Vitis vinifera]	CBI31521	1.11087e-119	75	435.261
Contig2377	cysteine protease	417	gi|323456062|gb|EGB11929.1|hypothetical protein AURANDRAFT_2516 [Aureococcus anophagefferens]	EGB11929	1.13484e-15	62	86.6557
Contig2378	cysteine proteinase- isoform d	270	gi|302142580|emb|CBI19783.3|unnamed protein product [Vitis vinifera]	CBI19783	3.58041e-22	73	108.227
Contig2379	f-box protein skip5	987	gi|225465959|ref|XP_002269519.1|PREDICTED: hypothetical protein [Vitis vinifera] >gi|297742690|emb|CBI35143.3| unnamed protein product [Vitis vinifera]	XP_002269519	2.46186e-102	85	376.711
Contig2382	protein	1864	gi|224095851|ref|XP_002310494.1|predicted protein [Populus trichocarpa] >gi|222853397|gb|EEE90944.1| predicted protein [Populus trichocarpa]	XP_002310494	2.5026e-92	66	344.739
Contig2383	serine threonine-protein kinase	815	gi|224122062|ref|XP_002330531.1|predicted protein [Populus trichocarpa] >gi|222872089|gb|EEF09220.1| predicted protein [Populus trichocarpa]	XP_002330531	2.34259e-61	59	204.912
Contig2384	exosome complex component rrp46	1240	gi|224141741|ref|XP_002324223.1|predicted protein [Populus trichocarpa] >gi|222865657|gb|EEF02788.1| predicted protein [Populus trichocarpa]	XP_002324223	2.23725e-109	89	400.593
Contig2385	hypothetical protein GLRG_09837 [Glomerella graminicola M1.001]	1339	gi|310799800|gb|EFQ34693.1|hypothetical protein GLRG_09837 [Glomerella graminicola M1.001]	EFQ34693	0	85	661.759
Contig2386	transcription factor tcp13	1523	gi|255573408|ref|XP_002527630.1|transcription factor, putative [Ricinus communis] >gi|223533004|gb|EEF34769.1| transcription factor, putative [Ricinus communis]	XP_002527630	6.50653e-48	56	196.823
Contig2387	elongation factor	1391	gi|224120082|ref|XP_002331132.1|predicted protein [Populus trichocarpa] >gi|118487494|gb|ABK95574.1| unknown [Populus trichocarpa] >gi|222872860|gb|EEF09991.1| predicted protein [Populus trichocarpa]	XP_002331132	3.80096e-108	85	396.741
Contig2388	protein	1549	gi|225432264|ref|XP_002275833.1|PREDICTED: hypothetical protein [Vitis vinifera]	XP_002275833	0	86	715.687
Contig2389	caax amino terminal protease family protein	1053	gi|297738318|emb|CBI27519.3|unnamed protein product [Vitis vinifera]	CBI27519	8.7516e-101	76	371.703
Contig2390	tyrosyl-trna synthetase	1679	gi|225426426|ref|XP_002274369.1|PREDICTED: hypothetical protein [Vitis vinifera] >gi|297742518|emb|CBI34667.3| unnamed protein product [Vitis vinifera]	XP_002274369	7.61864e-170	90	602.053
Contig2391	pdi-like protein	3483	gi|225470790|ref|XP_002269656.1|PREDICTED: hypothetical protein [Vitis vinifera]	XP_002269656	1.93888e-147	85	528.865
Contig2392	transducin wd40 domain-containing protein	1918	gi|224089497|ref|XP_002308733.1|predicted protein [Populus trichocarpa] >gi|222854709|gb|EEE92256.1| predicted protein [Populus trichocarpa]	XP_002308733	0	88	706.057
Contig2393	protein	1351	gi|224111516|ref|XP_002315886.1|predicted protein [Populus trichocarpa] >gi|222864926|gb|EEF02057.1| predicted protein [Populus trichocarpa]	XP_002315886	3.18812e-46	88	161.384
Contig2394	methionine sulfoxide reductase type	1086	gi|225432466|ref|XP_002278920.1|PREDICTED: hypothetical protein [Vitis vinifera]	XP_002278920	8.42528e-62	86	242.276
Contig2395	uncharacterized protein	2167	gi|297736652|emb|CBI25523.3|unnamed protein product [Vitis vinifera]	CBI25523	2.67597e-157	63	560.836
Contig2396	eukaryotic translation initiation factor 5a-2	873	gi|189198155|ref|XP_001935415.1|eukaryotic translation initiation factor 5A [Pyrenophora tritici-repentis Pt-1C-BFP] >gi|187981363|gb|EDU47989.1| eukaryotic translation initiation factor 5A [Pyrenophora tritici-repentis Pt-1C-BFP]	XP_001935415	2.79928e-80	96	303.138
Contig2397	eukaryotic translation initiation factor 5a-2	835	gi|302882359|ref|XP_003040090.1|predicted protein [Nectria haematococca mpVI 77-13-4] >gi|256720957|gb|EEU34377.1| predicted protein [Nectria haematococca mpVI 77-13-4]	XP_003040090	1.9803e-88	100	330.102
Contig2398	uncharacterized protein	1000	gi|255568826|ref|XP_002525384.1|conserved hypothetical protein [Ricinus communis] >gi|223535347|gb|EEF37022.1| conserved hypothetical protein [Ricinus communis]	XP_002525384	3.72355e-13	82	80.4925
Contig2399	26s proteasome regulatory subunit	1877	gi|225428067|ref|XP_002279715.1|PREDICTED: hypothetical protein [Vitis vinifera]	XP_002279715	0	94	692.575
Contig2400	transcription factor	1299	gi|298204444|emb|CBI16924.3|unnamed protein product [Vitis vinifera]	CBI16924	9.8672e-71	63	272.322
Contig2401	uncharacterized protein	3539	gi|225441793|ref|XP_002277870.1|PREDICTED: hypothetical protein [Vitis vinifera]	XP_002277870	0	79	1269.99
Contig2402	elm2 domain-containing protein	1873	gi|224098956|ref|XP_002311332.1|predicted protein [Populus trichocarpa] >gi|222851152|gb|EEE88699.1| predicted protein [Populus trichocarpa]	XP_002311332	4.03003e-82	55	310.842
Contig2403	1-aminocyclopropane-1-carboxylate oxidase	1281	gi|37719660|gb|AAP41850.1|1-aminocyclopropane-1-carboxylate oxidase [Hevea brasiliensis] >gi|148353857|emb|CAN85570.1| ACC oxidase 2 [Hevea brasiliensis]	AAP41850	1.55999e-145	94	520.776
Contig2404	dna binding	982	gi|225426649|ref|XP_002274756.1|PREDICTED: hypothetical protein [Vitis vinifera]	XP_002274756	2.45865e-70	92	270.396
Contig2405	ribosomal protein s5 domain 2-like family protein	883	gi|255579708|ref|XP_002530693.1|conserved hypothetical protein [Ricinus communis] >gi|223529749|gb|EEF31688.1| conserved hypothetical protein [Ricinus communis]	XP_002530693	1.64722e-19	67	101.293
Contig2406	nadp-dependent malate dehydrogenase	1906	gi|462579|sp|P21528.2|MDHP_PEARecName: Full=Malate dehydrogenase [NADP], chloroplastic; AltName: Full=NADP-MDH; Flags: Precursor >gi|397475|emb|CAA52614.1| malate dehydrogenase (NADP+) [Pisum sativum]	P21528	0	91	707.212
Contig2407	at1g04030	1357	gi|255571228|ref|XP_002526564.1|conserved hypothetical protein [Ricinus communis] >gi|223534125|gb|EEF35842.1| conserved hypothetical protein [Ricinus communis]	XP_002526564	2.31712e-78	67	297.745
Contig2408	uncharacterized protein	442	gi|297744196|emb|CBI37166.3|unnamed protein product [Vitis vinifera]	CBI37166	3.18346e-18	63	95.1301
Contig2409	restriction type ii-like protein	1764	gi|225454973|ref|XP_002277891.1|PREDICTED: hypothetical protein [Vitis vinifera]	XP_002277891	8.97538e-96	82	243.432
Contig2410	luminidependens	3002	gi|255559274|ref|XP_002520657.1|Homeobox protein LUMINIDEPENDENS, putative [Ricinus communis] >gi|223540042|gb|EEF41619.1| Homeobox protein LUMINIDEPENDENS, putative [Ricinus communis]	XP_002520657	0	62	738.413
Contig2411	hypothetical protein PTT_12581 [Pyrenophora teres f. teres 0-1]	1527	gi|330925680|ref|XP_003301146.1|hypothetical protein PTT_12581 [Pyrenophora teres f. teres 0-1] >gi|311324346|gb|EFQ90756.1| hypothetical protein PTT_12581 [Pyrenophora teres f. teres 0-1]	XP_003301146	1.67146e-35	76	155.606
Contig2412	chaperone protein dnaj 49	1634	gi|225445466|ref|XP_002285124.1|PREDICTED: hypothetical protein [Vitis vinifera]	XP_002285124	2.94322e-126	80	457.218
Contig2413	xylulose kinase	2443	gi|225458968|ref|XP_002285560.1|PREDICTED: hypothetical protein [Vitis vinifera] >gi|302142128|emb|CBI19331.3| unnamed protein product [Vitis vinifera]	XP_002285560	0	90	910.598
Contig2415	stress responsive protein	1184	gi|255568992|ref|XP_002525466.1|conserved hypothetical protein [Ricinus communis] >gi|223535279|gb|EEF36956.1| conserved hypothetical protein [Ricinus communis]	XP_002525466	2.68008e-72	67	277.33
Contig2416	wrky transcription	1864	gi|255567719|ref|XP_002524838.1|WRKY transcription factor, putative [Ricinus communis] >gi|223535898|gb|EEF37558.1| WRKY transcription factor, putative [Ricinus communis]	XP_002524838	2.66142e-110	59	404.445
Contig2417	protein	1710	gi|255544536|ref|XP_002513329.1|conserved hypothetical protein [Ricinus communis] >gi|223547237|gb|EEF48732.1| conserved hypothetical protein [Ricinus communis]	XP_002513329	1.63079e-167	81	594.349
Contig2418	coatomer subunit gamma	3176	gi|225428505|ref|XP_002284401.1|PREDICTED: hypothetical protein [Vitis vinifera] >gi|297741448|emb|CBI32579.3| unnamed protein product [Vitis vinifera]	XP_002284401	0	96	1539.63
Contig2419	protein	993	gi|297818880|ref|XP_002877323.1|hypothetical protein ARALYDRAFT_484837 [Arabidopsis lyrata subsp. lyrata] >gi|297323161|gb|EFH53582.1| hypothetical protein ARALYDRAFT_484837 [Arabidopsis lyrata subsp. lyrata]	XP_002877323	2.48777e-102	75	376.711
Contig2420	protein	1180	gi|225462436|ref|XP_002264436.1|PREDICTED: hypothetical protein [Vitis vinifera] >gi|296084049|emb|CBI24437.3| unnamed protein product [Vitis vinifera]	XP_002264436	3.76636e-151	89	539.265
Contig2421	g protein beta subunit	3429	gi|255536823|ref|XP_002509478.1|guanine nucleotide-binding protein beta, putative [Ricinus communis] >gi|223549377|gb|EEF50865.1| guanine nucleotide-binding protein beta, putative [Ricinus communis]	XP_002509478	0	96	728.013
Contig2422	ap2 erf domain-containing transcription factor	1391	gi|224075092|ref|XP_002304554.1|AP2/ERF domain-containing transcription factor [Populus trichocarpa] >gi|222841986|gb|EEE79533.1| AP2/ERF domain-containing transcription factor [Populus trichocarpa]	XP_002304554	1.2324e-74	71	285.419
Contig2423	calmodulin-binding transcription activator 3	1121	gi|301030829|gb|ADK47999.1|calmodulin-binding protein [Solanum lycopersicum]	ADK47999	2.28431e-94	76	350.517
Contig2425	concanavalin a-like lectin	1966	gi|255579110|ref|XP_002530403.1|carbohydrate binding protein, putative [Ricinus communis] >gi|223530052|gb|EEF31973.1| carbohydrate binding protein, putative [Ricinus communis]	XP_002530403	8.45323e-46	59	190.274
Contig2426	mitochondrial inner membrane translocase subunit tim44-related protein	1094	gi|225451048|ref|XP_002284948.1|PREDICTED: hypothetical protein [Vitis vinifera]	XP_002284948	1.2078e-116	80	424.476
Contig2427	protein	1734	gi|224061320|ref|XP_002300424.1|predicted protein [Populus trichocarpa] >gi|222847682|gb|EEE85229.1| predicted protein [Populus trichocarpa]	XP_002300424	1.81259e-97	80	361.688
Contig2428	protein	1622	gi|224125166|ref|XP_002319516.1|predicted protein [Populus trichocarpa] >gi|222857892|gb|EEE95439.1| predicted protein [Populus trichocarpa]	XP_002319516	0	87	666.381
Contig2429	uncharacterized protein	2731	gi|225432126|ref|XP_002274485.1|PREDICTED: hypothetical protein [Vitis vinifera]	XP_002274485	0	70	778.474
Contig2430	protein	2145	gi|255552481|ref|XP_002517284.1|conserved hypothetical protein [Ricinus communis] >gi|223543547|gb|EEF45077.1| conserved hypothetical protein [Ricinus communis]	XP_002517284	1.60741e-146	77	525.013
Contig2431	dna mismatch repair protein 2	3952	gi|224079239|ref|XP_002305805.1|predicted protein [Populus trichocarpa] >gi|222848769|gb|EEE86316.1| predicted protein [Populus trichocarpa]	XP_002305805	0	81	1092.41
Contig2432	dna topoisomerase iii	2096	gi|224083488|ref|XP_002307047.1|predicted protein [Populus trichocarpa] >gi|222856496|gb|EEE94043.1| predicted protein [Populus trichocarpa]	XP_002307047	0	82	837.025
Contig2433	protein	3156	gi|224109282|ref|XP_002315147.1|predicted protein [Populus trichocarpa] >gi|222864187|gb|EEF01318.1| predicted protein [Populus trichocarpa]	XP_002315147	0	81	1166.37
Contig2434	homogentisate phytyltransferase	1689	gi|254596582|gb|ACT75571.1|homogentisate phytyltransferase [Malus x domestica]	ACT75571	4.09774e-155	89	553.132
Contig2435	sugar binding	1728	gi|224139318|ref|XP_002323053.1|predicted protein [Populus trichocarpa] >gi|222867683|gb|EEF04814.1| predicted protein [Populus trichocarpa]	XP_002323053	7.20707e-155	76	552.362
Contig2436	alpha-l-fucosidase 2	1742	gi|224060151|ref|XP_002300062.1|predicted protein [Populus trichocarpa] >gi|222847320|gb|EEE84867.1| predicted protein [Populus trichocarpa]	XP_002300062	1.11961e-163	88	581.637
Contig2437	ribosomal protein s13	1349	gi|54039313|sp|P62302.1|RS13_SOYBNRecName: Full=40S ribosomal protein S13 >gi|44662862|gb|AAS47510.1| ribosomal protein S13 [Glycine max] >gi|161367348|gb|ABX71080.1| ribosomal protein S13 [Glycine max] >gi|255625887|gb|ACU13288.1| unknown [Glycine max]	P62302	5.69878e-77	98	293.123
Contig2439	hypothetical protein VITISV_025425 [Vitis vinifera]	719	gi|147769575|emb|CAN76938.1|hypothetical protein VITISV_025425 [Vitis vinifera]	CAN76938	1.45528e-19	71	100.908
Contig2440	protein	2259	gi|224107791|ref|XP_002314601.1|predicted protein [Populus trichocarpa] >gi|222863641|gb|EEF00772.1| predicted protein [Populus trichocarpa]	XP_002314601	0	81	768.844
Contig2441	autophagy 3	1523	gi|255539835|ref|XP_002510982.1|conserved hypothetical protein [Ricinus communis] >gi|223550097|gb|EEF51584.1| conserved hypothetical protein [Ricinus communis]	XP_002510982	6.96399e-159	92	565.459
Contig2442	s-adenosylmethionine-dependent methyltransferase domain-containing protein	1884	gi|255545596|ref|XP_002513858.1|S-adenosylmethionine-dependent methyltransferase, putative [Ricinus communis] >gi|223546944|gb|EEF48441.1| S-adenosylmethionine-dependent methyltransferase, putative [Ricinus communis]	XP_002513858	5.57919e-140	80	503.056
Contig2443	low psii accumulation 3 protein	1709	gi|298204679|emb|CBI25177.3|unnamed protein product [Vitis vinifera]	CBI25177	1.20657e-162	86	578.17
Contig2444	transducin wd40 domain-containing protein	1956	gi|224122232|ref|XP_002330572.1|predicted protein [Populus trichocarpa] >gi|222872130|gb|EEF09261.1| predicted protein [Populus trichocarpa]	XP_002330572	0	90	704.131
Contig2445	ferric reductase-like transmembrane component	2903	gi|224057952|ref|XP_002299406.1|predicted protein [Populus trichocarpa] >gi|222846664|gb|EEE84211.1| predicted protein [Populus trichocarpa]	XP_002299406	0	80	927.546
Contig2446	protein	1705	gi|255555771|ref|XP_002518921.1|conserved hypothetical protein [Ricinus communis] >gi|223541908|gb|EEF43454.1| conserved hypothetical protein [Ricinus communis]	XP_002518921	8.59124e-60	56	236.498
Contig2447	grl8	1027	gi|225426564|ref|XP_002272535.1|PREDICTED: hypothetical protein [Vitis vinifera]	XP_002272535	3.83128e-37	48	160.229
Contig2448	protein kinase-like protein	1132	gi|224114928|ref|XP_002316895.1|predicted protein [Populus trichocarpa] >gi|222859960|gb|EEE97507.1| predicted protein [Populus trichocarpa]	XP_002316895	1.2494e-47	80	195.282
Contig2449	unnamed protein product [Vitis vinifera]	1287	gi|296084501|emb|CBI25060.3|unnamed protein product [Vitis vinifera]	CBI25060	2.36268e-21	84	68.1662
Contig2451	uncharacterized protein	1061	gi|224065162|ref|XP_002301695.1|predicted protein [Populus trichocarpa] >gi|222843421|gb|EEE80968.1| predicted protein [Populus trichocarpa]	XP_002301695	1.02022e-64	76	251.906
Contig2452	quasimodo1-like protein	2017	gi|255579934|ref|XP_002530802.1|Glycosyltransferase QUASIMODO1, putative [Ricinus communis] >gi|223529623|gb|EEF31570.1| Glycosyltransferase QUASIMODO1, putative [Ricinus communis]	XP_002530802	0	92	869.381
Contig2453	receptor protein kinase	2990	gi|224107699|ref|XP_002314568.1|predicted protein [Populus trichocarpa] >gi|222863608|gb|EEF00739.1| predicted protein [Populus trichocarpa]	XP_002314568	0	86	1376.3
Contig2454	protein paused	2115	gi|225442110|ref|XP_002273606.1|PREDICTED: hypothetical protein [Vitis vinifera] >gi|297742994|emb|CBI35861.3| unnamed protein product [Vitis vinifera]	XP_002273606	0	88	809.675
Contig2455	cbl-interacting protein kinase	1796	gi|224089358|ref|XP_002308703.1|predicted protein [Populus trichocarpa] >gi|116265972|gb|ABJ91234.1| CBL-interacting protein kinase 6 [Populus trichocarpa] >gi|222854679|gb|EEE92226.1| predicted protein [Populus trichocarpa]	XP_002308703	1.97959e-179	89	634.024
Contig2456	uncharacterized protein	1026	gi|225449804|ref|XP_002275183.1|PREDICTED: hypothetical protein [Vitis vinifera]	XP_002275183	5.23568e-111	88	405.601
Contig2457	uncharacterized protein	1563	gi|225449804|ref|XP_002275183.1|PREDICTED: hypothetical protein [Vitis vinifera]	XP_002275183	9.82056e-140	90	501.901
Contig2458	kinase interacting kip1-like protein	219	gi|225432756|ref|XP_002283134.1|PREDICTED: hypothetical protein isoform 3 [Vitis vinifera]	XP_002283134	1.94371e-15	76	85.8853
Contig2459	protein	1735	gi|224063425|ref|XP_002301140.1|predicted protein [Populus trichocarpa] >gi|222842866|gb|EEE80413.1| predicted protein [Populus trichocarpa]	XP_002301140	1.19347e-157	69	561.607
Contig2461	uncharacterized protein	740	gi|224120536|ref|XP_002318354.1|predicted protein [Populus trichocarpa] >gi|222859027|gb|EEE96574.1| predicted protein [Populus trichocarpa]	XP_002318354	1.95122e-38	74	163.696
Contig2462	calcyclin binding protein	1161	gi|225443859|ref|XP_002276421.1|PREDICTED: hypothetical protein [Vitis vinifera] >gi|297740707|emb|CBI30889.3| unnamed protein product [Vitis vinifera]	XP_002276421	5.22646e-89	87	332.798
Contig2463	translation initiation factor eif-3 subunit 4	1327	gi|225434808|ref|XP_002282278.1|PREDICTED: hypothetical protein [Vitis vinifera]	XP_002282278	2.08691e-124	90	450.669
Contig2464	tplate protein	971	gi|225452161|ref|XP_002263932.1|PREDICTED: hypothetical protein [Vitis vinifera]	XP_002263932	1.06334e-09	74	68.9366
Contig2465	retrotransposon unclassified	478	gi|147802932|emb|CAN68477.1|hypothetical protein VITISV_029627 [Vitis vinifera]	CAN68477	1.47901e-44	81	135.191
Contig2466	af478377_1gag-pol polyprotein	581	gi|298205079|emb|CBI40600.3|unnamed protein product [Vitis vinifera]	CBI40600	8.18143e-58	75	227.254
Contig2467	protein	2368	gi|255545694|ref|XP_002513907.1|carbohydrate transporter, putative [Ricinus communis] >gi|223546993|gb|EEF48490.1| carbohydrate transporter, putative [Ricinus communis]	XP_002513907	0	87	639.802
Contig2468	transducin wd40 domain-containing protein	2209	gi|255557887|ref|XP_002519972.1|conserved hypothetical protein [Ricinus communis] >gi|223540736|gb|EEF42296.1| conserved hypothetical protein [Ricinus communis]	XP_002519972	0	92	811.216
Contig2469	proliferation-associated protein 2g4	1610	gi|255579318|ref|XP_002530504.1|proliferation-associated 2g4, putative [Ricinus communis] >gi|223529961|gb|EEF31888.1| proliferation-associated 2g4, putative [Ricinus communis]	XP_002530504	0	95	650.973
Contig2470	nucleic acid binding methyltransferase	1219	gi|296089294|emb|CBI39066.3|unnamed protein product [Vitis vinifera]	CBI39066	4.93224e-85	86	319.701
Contig2471	uncharacterized protein	2863	gi|147792200|emb|CAN62034.1|hypothetical protein VITISV_014731 [Vitis vinifera]	CAN62034	0	70	745.347
Contig2472	phytochrome and flowering time regulatory protein 1	2532	gi|225423909|ref|XP_002278845.1|PREDICTED: hypothetical protein [Vitis vinifera]	XP_002278845	0	83	868.226
Contig2473	protein	3065	gi|255564216|ref|XP_002523105.1|sec15, putative [Ricinus communis] >gi|223537667|gb|EEF39290.1| sec15, putative [Ricinus communis]	XP_002523105	0	89	1225.69
Contig2474	abc-type transport system involved in resistance to organic periplasmic component	1886	gi|255587510|ref|XP_002534297.1|conserved hypothetical protein [Ricinus communis] >gi|223525556|gb|EEF28089.1| conserved hypothetical protein [Ricinus communis]	XP_002534297	1.08632e-143	84	515.383
Contig2475	pentatricopeptide repeat-containing protein	2997	gi|225457357|ref|XP_002281821.1|PREDICTED: hypothetical protein [Vitis vinifera]	XP_002281821	0	68	710.294
Contig2476	protein phosphatase regulatory	2092	gi|255549014|ref|XP_002515563.1|protein phosphatase 2a, regulatory subunit, putative [Ricinus communis] >gi|223545507|gb|EEF47012.1| protein phosphatase 2a, regulatory subunit, putative [Ricinus communis]	XP_002515563	0	83	723.776
Contig2477	pentatricopeptide repeat-containing	2420	gi|255538538|ref|XP_002510334.1|pentatricopeptide repeat-containing protein, putative [Ricinus communis] >gi|223551035|gb|EEF52521.1| pentatricopeptide repeat-containing protein, putative [Ricinus communis]	XP_002510334	0	77	890.567
Contig2478	pentatricopeptide repeat-containing protein	2142	gi|302141664|emb|CBI18867.3|unnamed protein product [Vitis vinifera]	CBI18867	3.01211e-161	77	573.933
Contig2479	protein	1592	gi|224128396|ref|XP_002320319.1|predicted protein [Populus trichocarpa] >gi|222861092|gb|EEE98634.1| predicted protein [Populus trichocarpa]	XP_002320319	4.53447e-124	79	449.899
Contig2480	auxin response factor 2	2421	gi|225456475|ref|XP_002284543.1|PREDICTED: hypothetical protein [Vitis vinifera] >gi|297734502|emb|CBI15749.3| unnamed protein product [Vitis vinifera]	XP_002284543	1.6254e-142	74	511.916
Contig2481	hydroxyproline-rich glycoprotein family protein	2027	gi|224074191|ref|XP_002304294.1|predicted protein [Populus trichocarpa] >gi|222841726|gb|EEE79273.1| predicted protein [Populus trichocarpa]	XP_002304294	2.96399e-110	64	404.445
Contig2482	e3 ubiquitin-protein ligase xbat31	1887	gi|225434974|ref|XP_002283965.1|PREDICTED: hypothetical protein isoform 1 [Vitis vinifera]	XP_002283965	0	88	696.427
Contig2483	polysaccharide lyase family 3	551	gi|302906004|ref|XP_003049385.1|polysaccharide lyase family 3 [Nectria haematococca mpVI 77-13-4] >gi|1526987|gb|AAC49420.1| pectate lyase D [Nectria haematococca mpVI] >gi|256730320|gb|EEU43672.1| polysaccharide lyase family 3 [Nectria haematococca mpVI 77-13-4]	XP_003049385	8.47108e-104	100	379.793
Contig2484	tsi1-interacting protein tsip1	901	gi|255548678|ref|XP_002515395.1|conserved hypothetical protein [Ricinus communis] >gi|223545339|gb|EEF46844.1| conserved hypothetical protein [Ricinus communis]	XP_002515395	7.13697e-42	72	175.637
Contig2486	uncharacterized protein	1743	gi|255545198|ref|XP_002513660.1|conserved hypothetical protein [Ricinus communis] >gi|223547568|gb|EEF49063.1| conserved hypothetical protein [Ricinus communis]	XP_002513660	3.4103e-128	83	463.766
Contig2488	peptidyl-prolyl cis-trans isomerase nima-interacting 4	968	gi|152955223|emb|CAM59672.1|parvulin-type peptidyl-prolyl cis/trans isomerase [Lotus japonicus]	CAM59672	2.84021e-55	99	220.32
Contig2489	uncharacterized protein	857	gi|147778581|emb|CAN60307.1|hypothetical protein VITISV_005069 [Vitis vinifera]	CAN60307	2.7337e-64	75	249.98
Contig2490	uncharacterized protein	348	gi|255577526|ref|XP_002529641.1|conserved hypothetical protein [Ricinus communis] >gi|223530867|gb|EEF32728.1| conserved hypothetical protein [Ricinus communis]	XP_002529641	2.94573e-40	90	168.318
Contig2491	uncharacterized protein	847	gi|255577526|ref|XP_002529641.1|conserved hypothetical protein [Ricinus communis] >gi|223530867|gb|EEF32728.1| conserved hypothetical protein [Ricinus communis]	XP_002529641	1.3354e-47	84	194.512
Contig2493	uncharacterized protein	2571	gi|255539605|ref|XP_002510867.1|hypothetical protein RCOM_1497860 [Ricinus communis] >gi|223549982|gb|EEF51469.1| hypothetical protein RCOM_1497860 [Ricinus communis]	XP_002510867	1.76502e-110	61	405.601
Contig2494	swi snf family transcription activator	2077	gi|225456390|ref|XP_002280389.1|PREDICTED: hypothetical protein [Vitis vinifera] >gi|297734457|emb|CBI15704.3| unnamed protein product [Vitis vinifera]	XP_002280389	1.82186e-171	78	607.831
Contig2495	at1g27070 t7n9_13	1531	gi|255558254|ref|XP_002520154.1|conserved hypothetical protein [Ricinus communis] >gi|223540646|gb|EEF42209.1| conserved hypothetical protein [Ricinus communis]	XP_002520154	7.78548e-33	49	146.747
Contig2496	dynamin-related protein 3a	1028	gi|255584037|ref|XP_002532763.1|dynamin, putative [Ricinus communis] >gi|223527492|gb|EEF29620.1| dynamin, putative [Ricinus communis]	XP_002532763	2.8201e-173	96	612.453
Contig2497	dynamin-related protein 3a	2993	gi|255584037|ref|XP_002532763.1|dynamin, putative [Ricinus communis] >gi|223527492|gb|EEF29620.1| dynamin, putative [Ricinus communis]	XP_002532763	0	89	1263.83
Contig2498	tetrafunctional protein of glyoxysomal fatty acid beta-oxidation	2665	gi|224107106|ref|XP_002314377.1|predicted protein [Populus trichocarpa] >gi|222863417|gb|EEF00548.1| predicted protein [Populus trichocarpa]	XP_002314377	0	93	1210.67
Contig2499	at2g31890-like protein	2591	gi|225434251|ref|XP_002276208.1|PREDICTED: hypothetical protein [Vitis vinifera]	XP_002276208	0	80	828.935
Contig2501	atp synthase subunit 6	394	gi|1352009|sp|P14862.2|ATP6_COCHERecName: Full=ATP synthase subunit a; AltName: Full=F-ATPase protein 6 >gi|12870|emb|CAA31791.1| unnamed protein product [Cochliobolus heterostrophus]	P14862	4.72697e-46	99	187.578
Contig2502	atp synthase subunit 6	166	gi|1352009|sp|P14862.2|ATP6_COCHERecName: Full=ATP synthase subunit a; AltName: Full=F-ATPase protein 6 >gi|12870|emb|CAA31791.1| unnamed protein product [Cochliobolus heterostrophus]	P14862	1.45991e-15	100	86.2705
Contig2504	protein kinase	1780	gi|225439671|ref|XP_002270753.1|PREDICTED: hypothetical protein [Vitis vinifera]	XP_002270753	4.24399e-158	88	563.148
Contig2505	protein	1665	gi|255576944|ref|XP_002529357.1|GDP-mannose transporter, putative [Ricinus communis] >gi|223531177|gb|EEF33024.1| GDP-mannose transporter, putative [Ricinus communis]	XP_002529357	9.26605e-152	91	541.962
Contig2506	protein magatama 3	358	gi|255556880|ref|XP_002519473.1|conserved hypothetical protein [Ricinus communis] >gi|223541336|gb|EEF42887.1| conserved hypothetical protein [Ricinus communis]	XP_002519473	1.70697e-40	81	169.088
Contig2507	protein magatama 3	757	gi|296089915|emb|CBI39734.3|unnamed protein product [Vitis vinifera]	CBI39734	8.74134e-66	74	254.603
Contig2508	14-3-3 protein	709	gi|119552594|gb|ABL84200.1|14-3-3-like protein [Physarum polycephalum]	ABL84200	6.638e-94	91	347.821
Contig2509	cbs octicosapeptide phox bemp1 domain-containing protein	2199	gi|255574194|ref|XP_002528012.1|conserved hypothetical protein [Ricinus communis] >gi|223532581|gb|EEF34368.1| conserved hypothetical protein [Ricinus communis]	XP_002528012	0	86	810.446
Contig2510	gtp-binding protein	1583	gi|330917860|ref|XP_003297988.1|hypothetical protein PTT_08565 [Pyrenophora teres f. teres 0-1] >gi|311329060|gb|EFQ93923.1| hypothetical protein PTT_08565 [Pyrenophora teres f. teres 0-1]	XP_003297988	7.74605e-92	97	342.813
Contig2511	protein	3656	gi|255575080|ref|XP_002528445.1|hypothetical protein RCOM_0464910 [Ricinus communis] >gi|223532121|gb|EEF33928.1| hypothetical protein RCOM_0464910 [Ricinus communis]	XP_002528445	0	62	906.746
Contig2512	protein	4429	gi|296082227|emb|CBI21232.3|unnamed protein product [Vitis vinifera]	CBI21232	0	86	1483
Contig2514	protein	2204	gi|225432326|ref|XP_002274373.1|PREDICTED: hypothetical protein [Vitis vinifera] >gi|297736884|emb|CBI26085.3| unnamed protein product [Vitis vinifera]	XP_002274373	0	87	764.222
Contig2515	n2227-like domain-containing protein	671	gi|296089545|emb|CBI39364.3|unnamed protein product [Vitis vinifera]	CBI39364	1.08867e-39	71	167.548
Contig2517	actin-like protein	542	gi|1703143|sp|P53490.1|ARP3_ACACARecName: Full=Actin-related protein 3; AltName: Full=Actin-like protein 3 >gi|881635|gb|AAA93068.1| Arp3 [Acanthamoeba castellanii]	P53490	2.84236e-101	100	371.318
Contig2520	esterase lipase thioesterase family protein	1338	gi|297823825|ref|XP_002879795.1|esterase/lipase/thioesterase family protein [Arabidopsis lyrata subsp. lyrata] >gi|297325634|gb|EFH56054.1| esterase/lipase/thioesterase family protein [Arabidopsis lyrata subsp. lyrata]	XP_002879795	5.02177e-134	86	482.641
Contig2521	uncharacterized protein	1311	gi|255548806|ref|XP_002515459.1|conserved hypothetical protein [Ricinus communis] >gi|223545403|gb|EEF46908.1| conserved hypothetical protein [Ricinus communis]	XP_002515459	2.66921e-23	45	114.775
Contig2522	otu-like cysteine protease family protein	1328	gi|225443120|ref|XP_002274979.1|PREDICTED: hypothetical protein [Vitis vinifera] >gi|297743628|emb|CBI36495.3| unnamed protein product [Vitis vinifera]	XP_002274979	3.96322e-99	91	366.696
Contig2523	pumilio, putative [Ricinus communis]	403	gi|255580219|ref|XP_002530940.1|pumilio, putative [Ricinus communis] >gi|223529499|gb|EEF31455.1| pumilio, putative [Ricinus communis]	XP_002530940	8.03905e-14	63	80.4925
Contig2524	uncharacterized protein	777	gi|224129238|ref|XP_002320535.1|predicted protein [Populus trichocarpa] >gi|222861308|gb|EEE98850.1| predicted protein [Populus trichocarpa]	XP_002320535	1.83002e-21	61	107.457
Contig2525	uncharacterized protein	1014	gi|225453999|ref|XP_002274644.1|PREDICTED: hypothetical protein [Vitis vinifera]	XP_002274644	2.42855e-44	76	184.111
Contig2526	uncharacterized protein	1024	gi|224091823|ref|XP_002309360.1|predicted protein [Populus trichocarpa] >gi|222855336|gb|EEE92883.1| predicted protein [Populus trichocarpa]	XP_002309360	3.21984e-44	88	183.726
Contig2527	cyclic nucleotide-gated ion	766	gi|297746274|emb|CBI16330.3|unnamed protein product [Vitis vinifera]	CBI16330	2.9714e-77	87	292.738
Contig2528	uncharacterized protein	1057	gi|224071593|ref|XP_002303532.1|predicted protein [Populus trichocarpa] >gi|222840964|gb|EEE78511.1| predicted protein [Populus trichocarpa]	XP_002303532	4.39443e-76	77	289.656
Contig2530	protein	537	gi|225445378|ref|XP_002281678.1|PREDICTED: hypothetical protein [Vitis vinifera] >gi|297738892|emb|CBI28137.3| unnamed protein product [Vitis vinifera]	XP_002281678	2.0289e-43	82	179.104
Contig2531	rna recognition motif-containing protein	947	gi|225445378|ref|XP_002281678.1|PREDICTED: hypothetical protein [Vitis vinifera] >gi|297738892|emb|CBI28137.3| unnamed protein product [Vitis vinifera]	XP_002281678	1.01006e-33	69	148.673
Contig2532	det1- and ddb1-associated protein 1	997	gi|225426148|ref|XP_002278358.1|PREDICTED: hypothetical protein [Vitis vinifera] >gi|297742241|emb|CBI34390.3| unnamed protein product [Vitis vinifera]	XP_002278358	6.9216e-44	94	182.57
Contig2533	cytochrome p450	1651	gi|255566104|ref|XP_002524040.1|cytochrome P450, putative [Ricinus communis] >gi|223536767|gb|EEF38408.1| cytochrome P450, putative [Ricinus communis]	XP_002524040	0	82	713.375
Contig2534	protein	1742	gi|225440632|ref|XP_002278868.1|PREDICTED: hypothetical protein [Vitis vinifera] >gi|297740238|emb|CBI30420.3| unnamed protein product [Vitis vinifera]	XP_002278868	0	93	753.051
Contig2535	alpha beta fold family protein	2301	gi|225442799|ref|XP_002285259.1|PREDICTED: hypothetical protein [Vitis vinifera] >gi|297743373|emb|CBI36240.3| unnamed protein product [Vitis vinifera]	XP_002285259	0	89	992.645
Contig2536	alpha beta fold family protein	323	gi|225442799|ref|XP_002285259.1|PREDICTED: hypothetical protein [Vitis vinifera] >gi|297743373|emb|CBI36240.3| unnamed protein product [Vitis vinifera]	XP_002285259	1.08378e-34	90	149.828
Contig2537	nucleic acid binding	2003	gi|302398705|gb|ADL36647.1|C2H2L domain class transcription factor [Malus x domestica]	ADL36647	8.80976e-99	58	366.311
Contig2538	auxin response factor 2	790	gi|225456475|ref|XP_002284543.1|PREDICTED: hypothetical protein [Vitis vinifera] >gi|297734502|emb|CBI15749.3| unnamed protein product [Vitis vinifera]	XP_002284543	1.46624e-90	91	337.035
Contig2539	auxin response factor 2	1118	gi|225456475|ref|XP_002284543.1|PREDICTED: hypothetical protein [Vitis vinifera] >gi|297734502|emb|CBI15749.3| unnamed protein product [Vitis vinifera]	XP_002284543	3.62283e-100	84	369.777
Contig2540	gtp-binding protein	1979	gi|302913101|ref|XP_003050844.1|hypothetical protein NECHADRAFT_61239 [Nectria haematococca mpVI 77-13-4] >gi|256731782|gb|EEU45131.1| hypothetical protein NECHADRAFT_61239 [Nectria haematococca mpVI 77-13-4]	XP_003050844	6.28906e-57	97	227.254
Contig2541	protein	1812	gi|255576471|ref|XP_002529127.1|protein with unknown function [Ricinus communis] >gi|223531406|gb|EEF33240.1| protein with unknown function [Ricinus communis]	XP_002529127	3.5672e-41	87	125.561
Contig2542	dna mismatch repair protein	2476	gi|302144008|emb|CBI23113.3|unnamed protein product [Vitis vinifera]	CBI23113	0	77	625.935
Contig2543	uncharacterized protein	700	gi|224145048|ref|XP_002325507.1|predicted protein [Populus trichocarpa] >gi|222862382|gb|EEE99888.1| predicted protein [Populus trichocarpa]	XP_002325507	4.11937e-24	76	115.931
Contig2544	cc-nbs-lrr resistance protein	1194	gi|225463558|ref|XP_002267795.1|PREDICTED: hypothetical protein [Vitis vinifera]	XP_002267795	4.75017e-109	71	399.438
Contig2549	protein	1078	gi|225442900|ref|XP_002263562.1|PREDICTED: hypothetical protein [Vitis vinifera]	XP_002263562	3.54219e-75	82	176.022
Contig2550	gpi-anchored wall transfer	1583	gi|297742086|emb|CBI33873.3|unnamed protein product [Vitis vinifera]	CBI33873	5.48719e-130	77	469.544
Contig2551	serine-threonine protein plant-	1097	gi|255575267|ref|XP_002528537.1|serine-threonine protein kinase, plant-type, putative [Ricinus communis] >gi|223532039|gb|EEF33849.1| serine-threonine protein kinase, plant-type, putative [Ricinus communis]	XP_002528537	2.5238e-122	92	443.351
Contig2552	potassium transporter	3077	gi|147778418|emb|CAN60810.1|hypothetical protein VITISV_036657 [Vitis vinifera]	CAN60810	0	92	1277.69
Contig2554	PREDICTED: hypothetical protein [Vitis vinifera]	1107	gi|225460987|ref|XP_002278220.1|PREDICTED: hypothetical protein [Vitis vinifera]	XP_002278220	3.57792e-15	64	87.4261
Contig2556	protein	1423	gi|225462041|ref|XP_002274754.1|PREDICTED: hypothetical protein [Vitis vinifera] >gi|147789347|emb|CAN62349.1| hypothetical protein VITISV_004943 [Vitis vinifera] >gi|296089987|emb|CBI39806.3| unnamed protein product [Vitis vinifera]	XP_002274754	2.49807e-171	96	606.675
Contig2557	zip transporter	1262	gi|224103919|ref|XP_002313244.1|ZIP transporter [Populus trichocarpa] >gi|222849652|gb|EEE87199.1| ZIP transporter [Populus trichocarpa]	XP_002313244	4.32825e-108	85	396.356
Contig2558	psi reaction center subunit iii	832	gi|157678948|dbj|BAF80472.1|PS1 reaction center subunit III [Citrus sinensis] >gi|157678956|dbj|BAF80476.1| PSI reaction center subunit III [Citrus sinensis] >gi|157678960|dbj|BAF80478.1| PSI reaction center subunit III [Citrus sinensis]	BAF80472	7.85861e-29	68	132.109
Contig2559	e3 sumo-protein ligase siz1	1567	gi|255570825|ref|XP_002526365.1|sumo ligase, putative [Ricinus communis] >gi|223534324|gb|EEF36036.1| sumo ligase, putative [Ricinus communis]	XP_002526365	1.08171e-45	77	189.504
Contig2560	protein	909	gi|225450751|ref|XP_002279298.1|PREDICTED: hypothetical protein [Vitis vinifera] >gi|296089711|emb|CBI39530.3| unnamed protein product [Vitis vinifera]	XP_002279298	5.2918e-101	82	372.089
Contig2561	dynamin-related protein 1a	2294	gi|224058237|ref|XP_002299468.1|predicted protein [Populus trichocarpa] >gi|222846726|gb|EEE84273.1| predicted protein [Populus trichocarpa]	XP_002299468	0	97	1076.23
Contig2562	protein	3052	gi|225437463|ref|XP_002269237.1|PREDICTED: hypothetical protein [Vitis vinifera]	XP_002269237	0	81	1265.75
Contig2563	glucan endo- -beta-glucosidase	1677	gi|224079493|ref|XP_002305879.1|predicted protein [Populus trichocarpa] >gi|222848843|gb|EEE86390.1| predicted protein [Populus trichocarpa]	XP_002305879	0	89	766.148
Contig2564	protein	1565	gi|297734949|emb|CBI17183.3|unnamed protein product [Vitis vinifera]	CBI17183	1.37427e-16	92	92.8189
Contig2565	chromomethylase 2	625	gi|225427443|ref|XP_002267685.1|PREDICTED: hypothetical protein [Vitis vinifera]	XP_002267685	6.78896e-59	73	231.106
Contig2566	sugar transport protein 14	2109	gi|255552117|ref|XP_002517103.1|sugar transporter, putative [Ricinus communis] >gi|223543738|gb|EEF45266.1| sugar transporter, putative [Ricinus communis]	XP_002517103	0	89	704.516
Contig2568	helicase ski2w	3238	gi|225434702|ref|XP_002279903.1|PREDICTED: similar to ATP-dependent helicase [Vitis vinifera]	XP_002279903	0	90	1601.26
Contig2569	adipose-regulatory protein	996	gi|225443700|ref|XP_002264921.1|PREDICTED: hypothetical protein [Vitis vinifera]	XP_002264921	1.28732e-90	72	337.806
Contig2570	f-box family protein	1771	gi|225454416|ref|XP_002276444.1|PREDICTED: hypothetical protein [Vitis vinifera] >gi|297745382|emb|CBI40462.3| unnamed protein product [Vitis vinifera]	XP_002276444	0	89	706.827
Contig2571	pentatricopeptide repeat-containing protein	2174	gi|224108621|ref|XP_002314911.1|predicted protein [Populus trichocarpa] >gi|222863951|gb|EEF01082.1| predicted protein [Populus trichocarpa]	XP_002314911	0	85	1069.69
Contig2572	protein	789	gi|90657549|gb|ABD96849.1|hypothetical protein [Cleome spinosa]	ABD96849	1.6743e-37	78	135.961
Contig2573	cytochrome p450	1172	gi|224090875|ref|XP_002309107.1|cytochrome P450 [Populus trichocarpa] >gi|222855083|gb|EEE92630.1| cytochrome P450 [Populus trichocarpa]	XP_002309107	5.05317e-132	85	475.707
Contig2574	at4g12290 t4c9_130	2808	gi|255537059|ref|XP_002509596.1|Amine oxidase [copper-containing] precursor, putative [Ricinus communis] >gi|223549495|gb|EEF50983.1| Amine oxidase [copper-containing] precursor, putative [Ricinus communis]	XP_002509596	0	87	1183.7
Contig2575	atp binding	500	gi|224098324|ref|XP_002334565.1|predicted protein [Populus trichocarpa] >gi|222872651|gb|EEF09782.1| predicted protein [Populus trichocarpa]	XP_002334565	5.13825e-13	73	77.7962
Contig2576	uncharacterized protein	765	gi|224142445|ref|XP_002324568.1|predicted protein [Populus trichocarpa] >gi|222866002|gb|EEF03133.1| predicted protein [Populus trichocarpa]	XP_002324568	4.36092e-20	76	102.834
Contig2577	enoyl-acp reductase	1798	gi|82569446|gb|ABB83365.1|enoyl-ACP reductase [Malus x domestica]	ABB83365	1.09116e-169	92	601.668
Contig2578	amino acid permease	1071	gi|255586132|ref|XP_002533728.1|amino acid transporter, putative [Ricinus communis] >gi|223526366|gb|EEF28659.1| amino acid transporter, putative [Ricinus communis]	XP_002533728	3.75522e-123	86	446.047
Contig2579	endoglucanase iv precursor	1244	gi|169605451|ref|XP_001796146.1|hypothetical protein SNOG_05750 [Phaeosphaeria nodorum SN15] >gi|111065694|gb|EAT86814.1| hypothetical protein SNOG_05750 [Phaeosphaeria nodorum SN15]	XP_001796146	3.79488e-141	89	506.138
Contig2580	plasma-membrane choline transporter family protein	2502	gi|225449991|ref|XP_002273748.1|PREDICTED: hypothetical protein [Vitis vinifera] >gi|297736338|emb|CBI24976.3| unnamed protein product [Vitis vinifera]	XP_002273748	0	81	702.975
Contig2581	protein	1385	gi|224063333|ref|XP_002301101.1|predicted protein [Populus trichocarpa] >gi|222842827|gb|EEE80374.1| predicted protein [Populus trichocarpa]	XP_002301101	2.82841e-180	89	636.336
Contig2582	protein	1825	gi|224143605|ref|XP_002325013.1|predicted protein [Populus trichocarpa] >gi|222866447|gb|EEF03578.1| predicted protein [Populus trichocarpa]	XP_002325013	2.00105e-102	74	378.252
Contig2583	elongation factor 2	530	gi|121716390|ref|XP_001275793.1|translation elongation factor EF-2 subunit, putative [Aspergillus clavatus NRRL 1] >gi|119403950|gb|EAW14367.1| translation elongation factor EF-2 subunit, putative [Aspergillus clavatus NRRL 1]	XP_001275793	9.94917e-72	93	273.092
Contig2585	protein	777	gi|224124776|ref|XP_002319419.1|predicted protein [Populus trichocarpa] >gi|222857795|gb|EEE95342.1| predicted protein [Populus trichocarpa]	XP_002319419	3.34283e-15	54	86.6557
Contig2586	heat shock protein	2740	gi|255556474|ref|XP_002519271.1|conserved hypothetical protein [Ricinus communis] >gi|223541586|gb|EEF43135.1| conserved hypothetical protein [Ricinus communis]	XP_002519271	0	74	765.377
[truncated: 39,401 more rows]
